# Supplementary material for: Full-length single-cell BCR sequencing paired with RNA sequencing reveals convergent responses to pneumococcal vaccination
Source: Commun Biol. 2024 Sep 28;7:1208. doi: 10.1038/s42003-024-06823-0 (PMC11438910; doi:10.1038/s42003-024-06823-0)
Supplement: Supplementary file 4 — Supplementary Data 1 [file 42003_2024_6823_MOESM4_ESM.xlsx]

## Sheet: B2Mhi vs MBC-like
	P-Value	Average log-fold change	Fraction of B2M cells expressing	Fraction of MBC-like cells expressing	Adjusted p-value
TYROBP	1.91677e-195	2.61853	0.762	0.117	2.40842e-191
CD69	9.62654e-151	-2.98862	0.317	0.872	1.20957e-146
B2M	1.18128e-146	0.936349	1	0.991	1.48428e-142
CD83	4.40292e-137	-2.49062	0.623	0.922	5.53227e-133
NFKBIA	2.06876e-127	-2.59625	0.271	0.814	2.5994e-123
CD1C	3.39719e-126	1.92257	0.862	0.379	4.26857e-122
ENSMMUG00000015202	3.09966e-123	2.32678	0.433	0.032	3.89473e-119
TMSB4X	1.95783e-117	1.26251	0.973	0.773	2.46001e-113
ISCA1	4.4002e-117	2.09487	0.748	0.239	5.52885e-113
ANXA4	5.68083e-113	1.56884	0.49	0.063	7.13797e-109
FGD2	5.99125e-113	1.78543	0.677	0.184	7.52801e-109
ANXA2	6.16633e-112	1.74023	0.769	0.272	7.74799e-108
EGR1	3.28286e-110	-2.37555	0.363	0.801	4.12492e-106
S100A10	1.06946e-107	1.65764	0.81	0.326	1.34377e-103
ENSMMUG00000056183	2.4038e-101	1.4763	0.844	0.39	3.02038e-97
ENSMMUG00000052127	7.87518e-101	-0.758186	1	1	9.89517e-97
MS4A1	4.02453e-98	1.18055	0.958	0.683	5.05682e-94
SULF2	6.19421e-96	1.24548	0.329	0.018	7.78302e-92
MAMU-DRA	1.19991e-94	0.730533	0.998	0.984	1.50768e-90
S100A4	5.84088e-94	1.62282	0.688	0.225	7.33907e-90
KIAA0040	1.20531e-88	1.596	0.771	0.343	1.51447e-84
GPR183	1.65827e-84	1.33369	0.931	0.604	2.08361e-80
ENSMMUG00000047632	1.82183e-84	-2.62189	0.115	0.586	2.28913e-80
CD52	6.02259e-84	1.20439	0.856	0.417	7.56738e-80
TMSB10	2.67888e-83	1.22845	0.862	0.458	3.36601e-79
PLXNC1	9.11682e-83	1.40305	0.619	0.18	1.14553e-78
SAT1	1.0649e-79	1.39575	0.754	0.322	1.33804e-75
ATP5F1E	1.25532e-79	1.26148	0.702	0.248	1.57731e-75
ANXA1	1.54231e-79	1.28074	0.785	0.329	1.93791e-75
FAU	3.17408e-79	0.94131	0.958	0.742	3.98823e-75
DUSP2	1.17025e-78	-1.71504	0.712	0.879	1.47042e-74
CRIP1	6.1077e-78	1.28138	0.85	0.434	7.67433e-74
S100A6	4.43515e-76	1.30148	0.723	0.287	5.57276e-72
VIM	1.82055e-74	1.1082	0.935	0.63	2.28752e-70
FGL2	1.21131e-73	1.34752	0.452	0.096	1.52201e-69
ENSMMUG00000002320	1.85273e-73	0.986503	0.963	0.85	2.32795e-69
ENSMMUG00000014641	2.41051e-73	2.62602	0.34	0.049	3.02881e-69
CCDC50	1.15373e-72	1.23983	0.76	0.338	1.44966e-68
RNF11	1.65876e-71	1.32097	0.615	0.214	2.08423e-67
CAPG	2.38676e-69	1.24043	0.702	0.296	2.99897e-65
SIGLEC6	5.36866e-69	0.919294	0.231	0.01	6.74572e-65
GPR153	7.83855e-68	1.02236	0.231	0.011	9.84914e-64
HACD4	2.42817e-67	1.17565	0.388	0.075	3.05099e-63
SNX18	2.08813e-66	1.05767	0.288	0.031	2.62373e-62
ITGB2	4.36809e-66	1.35231	0.698	0.309	5.4885e-62
CTSZ	1.59896e-65	1.29077	0.708	0.322	2.00909e-61
ACAD10	1.82476e-65	1.18678	0.617	0.222	2.29281e-61
UGCG	2.53494e-65	1.25825	0.66	0.263	3.18515e-61
OSBPL11	2.80206e-65	1.22434	0.646	0.241	3.52078e-61
TNFAIP3	2.09146e-63	-2.38839	0.156	0.557	2.62792e-59
GLUD1	5.13866e-61	1.24238	0.56	0.192	6.45673e-57
COMMD6	1.55586e-60	1.0082	0.588	0.202	1.95493e-56
BTG2	2.74946e-60	-1.28682	0.713	0.852	3.4547e-56
ENSMMUG00000001458	6.58906e-60	1.06976	0.767	0.383	8.27915e-56
PRCP	5.3253e-59	1.19	0.437	0.117	6.69124e-55
STK17B	7.09402e-59	0.987976	0.9	0.654	8.91364e-55
ITGB7	1.3154e-57	1.05661	0.688	0.302	1.6528e-53
ITGAM	1.72958e-57	0.952136	0.265	0.032	2.17322e-53
MYL12B	3.38034e-56	1.00197	0.679	0.3	4.2474e-52
SIGLEC10	7.87749e-56	1.08527	0.548	0.189	9.89807e-52
ENSMMUG00000005593	1.02273e-55	0.939605	0.838	0.469	1.28506e-51
ARPC3	3.74191e-55	1.01145	0.696	0.308	4.70171e-51
ENSMMUG00000015208	1.11486e-54	1.0848	0.554	0.203	1.40083e-50
ST3GAL5	3.213e-54	1.19457	0.437	0.126	4.03714e-50
ITGB1	2.25318e-53	1.08038	0.671	0.291	2.83111e-49
RPL27A	2.47658e-53	0.809745	0.937	0.648	3.11182e-49
RPL30	3.88335e-53	0.645745	0.973	0.888	4.87942e-49
ENSMMUG00000055885	2.0883e-52	0.880865	0.344	0.074	2.62395e-48
GADD45A	2.50759e-52	1.2341	0.267	0.04	3.15079e-48
LGALS3	5.24123e-52	1.03733	0.338	0.074	6.5856e-48
RPS29	1.19231e-51	0.924035	0.665	0.288	1.49814e-47
DNAJC9	1.70433e-51	0.971299	0.448	0.132	2.14149e-47
TSPAN3	2.81207e-50	1.0375	0.615	0.258	3.53337e-46
GDI2	9.60787e-50	0.956197	0.792	0.449	1.20723e-45
CCR2	7.01094e-49	0.80954	0.152	0.004	8.80924e-45
LYZ	8.82284e-49	0.891844	0.306	0.062	1.10859e-44
ZEB2	1.38118e-47	1.06389	0.521	0.197	1.73546e-43
ADD3	3.22223e-47	1.09195	0.542	0.216	4.04874e-43
ENSMMUG00000063637	7.99489e-47	0.872215	0.662	0.282	1.00456e-42
COTL1	3.41799e-46	0.893648	0.762	0.397	4.2947e-42
MAMU-DRB1	3.81746e-46	0.561174	0.994	0.953	4.79664e-42
METRNL	4.00556e-46	1.09115	0.362	0.094	5.03299e-42
ARID5B	4.37092e-46	1.0849	0.448	0.145	5.49207e-42
MPEG1	1.17459e-45	0.88626	0.237	0.035	1.47587e-41
TXNIP	2.01747e-45	1.12091	0.762	0.449	2.53495e-41
RPS16	2.79397e-45	0.66654	0.954	0.77	3.51063e-41
PDE4B	7.05342e-45	0.92048	0.59	0.243	8.86262e-41
MLKL	2.34833e-44	1.02751	0.304	0.069	2.95068e-40
LSP1	3.06125e-44	0.882671	0.767	0.435	3.84646e-40
ATP6V1G1	4.90196e-44	0.931139	0.642	0.308	6.15931e-40
ENSMMUG00000056950	4.97111e-44	0.879094	0.208	0.025	6.2462e-40
HSD17B4	5.12107e-44	0.945578	0.537	0.212	6.43462e-40
IL10RA	5.9641e-44	0.84307	0.648	0.294	7.49389e-40
PFN1	7.39637e-44	0.771137	0.717	0.351	9.29354e-40
ENSMMUG00000054358	1.66578e-43	-0.417181	1	1	2.09305e-39
RPS26	1.91492e-43	0.803046	0.779	0.425	2.40609e-39
RPS21	4.42782e-43	0.646657	0.94	0.749	5.56355e-39
B4GALT1	4.84272e-43	0.942687	0.521	0.207	6.08487e-39
LPGAT1	6.12873e-43	0.876567	0.442	0.148	7.70075e-39
ARL6IP5	7.65415e-43	0.806323	0.527	0.199	9.61744e-39
HCK	1.33356e-42	0.889565	0.371	0.106	1.67561e-38
RASSF4	1.47934e-42	0.777148	0.229	0.036	1.85879e-38
JUNB	1.8037e-42	-1.65799	0.25	0.534	2.26635e-38
CAPN2	3.11987e-42	0.906836	0.462	0.165	3.92012e-38
SUSD1	3.55992e-42	0.972552	0.317	0.082	4.47304e-38
TOMM7	1.43054e-41	0.77242	0.858	0.575	1.79748e-37
FOSB	2.9806e-41	-1.49573	0.417	0.66	3.74512e-37
PLBD1	5.08741e-41	0.858023	0.369	0.11	6.39233e-37
GSN	9.27548e-41	0.893679	0.262	0.054	1.16546e-36
ARHGAP27	1.58649e-40	0.765547	0.388	0.118	1.99342e-36
CCR7	3.2681e-40	-1.75813	0.085	0.387	4.10637e-36
FTL	1.02024e-39	0.858143	0.321	0.088	1.28193e-35
MAP4K1	1.14162e-39	0.885675	0.648	0.318	1.43445e-35
ATP5MPL	2.72901e-39	0.809672	0.427	0.151	3.429e-35
UBL5	7.29261e-39	0.757233	0.487	0.19	9.16317e-35
ENSMMUG00000061128	7.89844e-39	0.90271	0.515	0.218	9.92439e-35
RPS7	3.94799e-38	0.578092	0.937	0.806	4.96065e-34
RPL13A	8.67584e-38	0.5038	0.979	0.909	1.09012e-33
RB1	1.10618e-36	0.819394	0.327	0.096	1.38991e-32
RPL13	1.12724e-36	0.509091	0.983	0.898	1.41638e-32
GABARAPL2	1.26385e-36	0.740773	0.573	0.256	1.58802e-32
ARHGDIB	1.27299e-36	0.73738	0.833	0.544	1.59951e-32
MAMU-E	1.38483e-36	0.443374	0.987	0.956	1.74003e-32
TBC1D10C	4.48092e-36	0.867009	0.54	0.239	5.63028e-32
SH3BGRL	4.65996e-36	0.745762	0.64	0.322	5.85525e-32
KLK1	5.29857e-36	0.433551	0.108	0.002	6.65765e-32
FBXO32	5.8927e-36	0.662183	0.219	0.041	7.40417e-32
CDKN1B	6.14546e-36	0.791559	0.606	0.283	7.72177e-32
NME2	6.80403e-36	0.672321	0.873	0.603	8.54927e-32
PADI2	6.81485e-36	0.75611	0.35	0.106	8.56286e-32
TAGAP	8.86238e-36	-1.69189	0.123	0.399	1.11356e-31
ZFP36	1.03419e-35	-0.955506	0.744	0.847	1.29945e-31
GRB2	1.12628e-35	0.759668	0.792	0.506	1.41517e-31
MTPN	1.2273e-35	0.808306	0.727	0.416	1.5421e-31
CTSS	1.82994e-35	0.773552	0.754	0.423	2.29932e-31
ENSMMUG00000049089	2.75342e-35	0.786986	0.473	0.192	3.45967e-31
MYL6	2.79303e-35	0.759101	0.467	0.186	3.50945e-31
PTPN22	6.69511e-35	0.831631	0.362	0.117	8.41241e-31
ENSMMUG00000040771	8.68574e-35	0.851697	0.69	0.389	1.09136e-30
FES	1.63187e-34	0.621281	0.217	0.042	2.05044e-30
SLC2A4RG	2.65546e-34	0.645438	0.25	0.058	3.33659e-30
FLNA	3.38923e-34	0.744545	0.81	0.52	4.25856e-30
GSTP1	4.16127e-34	0.810535	0.462	0.188	5.22864e-30
RPLP1	4.62444e-34	0.635132	0.873	0.591	5.81061e-30
SLC66A3	6.70839e-34	0.678832	0.235	0.052	8.42909e-30
TPI1	8.48504e-34	0.759696	0.379	0.133	1.06615e-29
RPL15	1.01668e-33	0.655841	0.856	0.584	1.27746e-29
PRKX	1.19782e-33	0.766103	0.423	0.162	1.50506e-29
CD38	1.27274e-33	0.749475	0.579	0.271	1.5992e-29
MAMU-DOA	1.29729e-33	0.847662	0.421	0.161	1.63004e-29
OXR1	1.57912e-33	0.791915	0.437	0.172	1.98416e-29
PTPRJ	1.62315e-33	0.676109	0.56	0.253	2.03949e-29
RPL23	3.34261e-33	0.482132	0.971	0.88	4.19999e-29
TAPBPL	3.84268e-33	0.727213	0.383	0.135	4.82832e-29
CNP	3.98425e-33	0.798242	0.379	0.137	5.00621e-29
CPPED1	4.09029e-33	0.61714	0.231	0.051	5.13945e-29
RPLP2	4.75264e-33	0.633376	0.879	0.645	5.97169e-29
ZC3H12A	5.13592e-33	-1.5027	0.106	0.37	6.45329e-29
ARHGEF3	1.49983e-32	0.783403	0.271	0.072	1.88453e-28
AIM2	1.69238e-32	0.730119	0.4	0.148	2.12648e-28
CD74	3.11065e-32	0.338913	0.998	0.997	3.90853e-28
ERP29	4.39972e-32	0.725369	0.296	0.088	5.52825e-28
CAP1	4.85517e-32	0.802885	0.59	0.296	6.10052e-28
AKAP7	5.4511e-32	0.712657	0.206	0.041	6.8493e-28
ABHD17A	8.45135e-32	0.737775	0.467	0.197	1.06191e-27
GNB3	1.03902e-31	0.540991	0.123	0.01	1.30552e-27
TUBA4A	1.23195e-31	0.890301	0.406	0.159	1.54794e-27
PPM1E	1.30731e-31	0.676203	0.181	0.03	1.64264e-27
YWHAH	1.63057e-31	0.725319	0.596	0.293	2.04881e-27
SEPTIN2	1.70951e-31	0.731019	0.421	0.168	2.148e-27
RPL38	2.35628e-31	0.59542	0.869	0.571	2.96066e-27
ARHGAP25	2.5153e-31	0.715458	0.663	0.359	3.16047e-27
CDKN1A	2.70351e-31	-1.18073	0.413	0.613	3.39695e-27
SLC9A9	3.18585e-31	0.695268	0.342	0.115	4.00302e-27
PRR13	3.41491e-31	0.74912	0.517	0.239	4.29083e-27
IGKC	3.91787e-31	-1.0511	0.206	0.519	4.9228e-27
IKBKB	4.08739e-31	0.730171	0.335	0.112	5.1358e-27
UQCRQ	4.15271e-31	0.716794	0.317	0.105	5.21788e-27
ADAP1	4.57498e-31	0.585715	0.24	0.058	5.74846e-27
YWHAZ	6.04049e-31	0.657999	0.896	0.658	7.58988e-27
BLOC1S2	7.45831e-31	0.723034	0.452	0.187	9.37137e-27
GABARAP	7.85062e-31	0.67326	0.617	0.313	9.8643e-27
ENSMMUG00000010266	9.90627e-31	0.586961	0.883	0.672	1.24472e-26
ELOA	1.0105e-30	0.59451	0.917	0.759	1.2697e-26
BTK	1.35841e-30	0.792907	0.36	0.131	1.70685e-26
TWF2	1.96683e-30	0.706753	0.429	0.174	2.47132e-26
MTCH1	2.15552e-30	0.745634	0.5	0.227	2.70841e-26
LAMTOR4	2.78221e-30	0.628317	0.304	0.096	3.49584e-26
SNX5	2.91102e-30	0.697871	0.465	0.199	3.6577e-26
MRI1	5.39063e-30	0.730521	0.423	0.172	6.77333e-26
PCMTD2	6.03114e-30	0.728205	0.321	0.106	7.57813e-26
FOS	7.03071e-30	-1.52608	0.469	0.65	8.83408e-26
TBKBP1	7.55662e-30	0.63775	0.171	0.029	9.49489e-26
HCST	7.90431e-30	0.62261	0.277	0.081	9.93176e-26
MAP1LC3B	1.09735e-29	0.722073	0.271	0.08	1.37883e-25
FURIN	1.49623e-29	0.696269	0.315	0.104	1.88001e-25
ACAP3	1.5772e-29	0.68228	0.512	0.234	1.98175e-25
ENSMMUG00000054865	2.31779e-29	0.660161	0.152	0.023	2.9123e-25
SLC25A4	2.48771e-29	0.631585	0.31	0.098	3.12581e-25
CYB561A3	2.61386e-29	0.691464	0.65	0.362	3.28431e-25
CD86	4.77269e-29	0.821615	0.435	0.186	5.99688e-25
GRAMD4	5.9191e-29	0.749949	0.369	0.14	7.43735e-25
ATP6V0E1	6.09883e-29	0.722101	0.317	0.109	7.66318e-25
RRAD	6.71279e-29	-1.82489	0.044	0.271	8.43462e-25
NBEAL2	7.30625e-29	0.641642	0.206	0.047	9.18031e-25
CD47	1.18401e-28	0.664037	0.685	0.389	1.48771e-24
CPT1A	1.4323e-28	0.780204	0.331	0.118	1.79968e-24
RHOA	1.60562e-28	0.673452	0.808	0.542	2.01746e-24
IFI30	1.8117e-28	0.691763	0.731	0.436	2.2764e-24
ENSMMUG00000054038	1.98833e-28	0.401138	0.977	0.9	2.49833e-24
DDIT4	2.71328e-28	0.690185	0.475	0.212	3.40924e-24
ENSMMUG00000015270	2.79432e-28	0.54103	0.91	0.681	3.51106e-24
CTSB	3.23132e-28	0.629132	0.383	0.149	4.06015e-24
LCP1	4.26602e-28	0.632613	0.84	0.569	5.36026e-24
YPEL3	4.54606e-28	0.699634	0.487	0.227	5.71213e-24
GGA2	4.80472e-28	0.720781	0.535	0.261	6.03713e-24
EMB	4.99881e-28	0.753236	0.31	0.108	6.281e-24
ZNF445	5.06716e-28	0.717416	0.415	0.173	6.36688e-24
STX7	5.52623e-28	0.695629	0.4	0.164	6.94371e-24
UBB	8.77186e-28	0.49498	0.935	0.781	1.10218e-23
SMG5	1.1096e-27	0.71017	0.398	0.161	1.39422e-23
EIF4A3	1.26754e-27	0.737631	0.458	0.21	1.59267e-23
ATP5PO	1.34382e-27	0.618673	0.412	0.17	1.6885e-23
SEPTIN6	1.55628e-27	0.664215	0.554	0.276	1.95546e-23
CAPZA2	2.67461e-27	0.653193	0.5	0.237	3.36065e-23
SRGN	2.68541e-27	0.81426	0.742	0.489	3.37422e-23
NAAA	2.77102e-27	0.740506	0.327	0.119	3.48178e-23
ZDHHC3	3.30117e-27	0.629455	0.346	0.129	4.14792e-23
HINT1	3.78786e-27	0.706269	0.538	0.274	4.75945e-23
GNAI2	5.56319e-27	0.66078	0.733	0.458	6.99014e-23
DPYSL2	5.76387e-27	0.643918	0.288	0.095	7.2423e-23
SAMHD1	7.11014e-27	0.743647	0.383	0.159	8.93389e-23
EGR2	7.66743e-27	-1.38176	0.112	0.345	9.63413e-23
PLP2	7.91429e-27	0.620929	0.352	0.133	9.9443e-23
RPS4X	8.56267e-27	0.562179	0.815	0.542	1.0759e-22
INPPL1	9.8225e-27	0.624134	0.548	0.275	1.2342e-22
MSMO1	1.07896e-26	0.767102	0.262	0.083	1.35571e-22
MX1	1.41418e-26	0.649517	0.265	0.082	1.77692e-22
COX8A	1.44083e-26	0.602187	0.446	0.201	1.81041e-22
KDM6B	1.89288e-26	-1.46892	0.083	0.304	2.3784e-22
GLRX	2.60041e-26	0.55771	0.146	0.025	3.26741e-22
NR4A1	3.59335e-26	-0.866328	0.665	0.78	4.51504e-22
UNC13D	4.47653e-26	0.666221	0.283	0.095	5.62476e-22
ENSMMUG00000059889	4.82194e-26	0.547027	0.196	0.047	6.05877e-22
TPM3	6.30393e-26	0.663723	0.76	0.495	7.92089e-22
THEMIS2	7.23489e-26	0.524009	0.231	0.064	9.09064e-22
AHNAK2	9.02414e-26	0.567244	0.138	0.021	1.13388e-21
PSAP	1.14308e-25	0.715592	0.525	0.263	1.43627e-21
TFEC	1.15884e-25	0.472236	0.129	0.018	1.45609e-21
DNAJC10	1.32922e-25	0.743266	0.3	0.109	1.67016e-21
RPS9	1.49699e-25	0.462692	0.935	0.817	1.88097e-21
ENSMMUG00000060287	1.51118e-25	0.587558	0.823	0.561	1.8988e-21
OGT	1.63428e-25	0.681207	0.69	0.434	2.05347e-21
SETDB2	2.01672e-25	0.751753	0.39	0.168	2.53401e-21
COX6C	2.21667e-25	0.597454	0.712	0.435	2.78525e-21
WDR83OS	3.20745e-25	0.581325	0.608	0.322	4.03015e-21
TSC22D3	4.99369e-25	0.668464	0.779	0.559	6.27457e-21
COX5A	6.84126e-25	0.613284	0.446	0.202	8.59604e-21
ZFP36L1	8.16035e-25	-1.11303	0.392	0.564	1.02535e-20
ATP5F1A	9.27374e-25	0.622892	0.742	0.476	1.16525e-20
SQSTM1	1.29374e-24	-0.941006	0.448	0.633	1.62559e-20
ELOVL5	1.45714e-24	0.610934	0.706	0.438	1.8309e-20
ENSMMUG00000056793	1.57734e-24	0.631605	0.519	0.267	1.98193e-20
ABCC4	2.77202e-24	0.498865	0.156	0.03	3.48305e-20
SYK	3.34076e-24	0.632524	0.64	0.375	4.19767e-20
ENSMMUG00000061824	4.23701e-24	0.560898	0.913	0.75	5.3238e-20
C7H15ORF39	5.01822e-24	0.629133	0.3	0.109	6.30539e-20
F2RL1	5.35943e-24	0.428725	0.133	0.021	6.73412e-20
CCNI	5.6311e-24	0.564658	0.648	0.372	7.07547e-20
APBB1IP	5.91273e-24	0.66253	0.423	0.198	7.42934e-20
GMFG	7.39639e-24	0.590648	0.535	0.274	9.29357e-20
NUAK2	8.07865e-24	0.59659	0.302	0.107	1.01508e-19
GAPDH	8.26399e-24	0.597414	0.535	0.27	1.03837e-19
NLRP1	9.0861e-24	0.627978	0.215	0.061	1.14167e-19
NCKAP1L	9.42613e-24	0.523025	0.55	0.285	1.18439e-19
LRIF1	1.01989e-23	0.595906	0.273	0.095	1.28149e-19
PTP4A2	1.05325e-23	0.616138	0.725	0.457	1.32341e-19
STK24	1.25243e-23	0.681277	0.619	0.366	1.57368e-19
TSC22D4	1.61661e-23	0.554284	0.204	0.056	2.03127e-19
NDUFA4	1.66569e-23	0.550335	0.348	0.142	2.09294e-19
PSMB9	2.06697e-23	0.595285	0.415	0.19	2.59715e-19
CSRNP1	2.62039e-23	-0.953146	0.396	0.582	3.29252e-19
TERF2	2.71842e-23	0.540995	0.254	0.083	3.41569e-19
RGS2	3.3034e-23	0.89544	0.4	0.188	4.15072e-19
PIM3	4.37621e-23	-1.0418	0.398	0.568	5.4987e-19
ENSMMUG00000012407	4.45574e-23	0.455151	0.113	0.015	5.59864e-19
ARL4D	4.48168e-23	0.412586	0.098	0.01	5.63123e-19
TUBA1A	5.11912e-23	0.654211	0.617	0.357	6.43218e-19
PCBP1	6.21061e-23	0.554298	0.588	0.326	7.80363e-19
COPS6	7.24884e-23	0.523404	0.431	0.196	9.10817e-19
M6PR	8.04367e-23	0.649746	0.433	0.209	1.01069e-18
TOM1	8.66617e-23	0.422758	0.212	0.06	1.0889e-18
AP1S2	1.43666e-22	0.585645	0.248	0.084	1.80516e-18
MILR1	1.44701e-22	0.570775	0.277	0.1	1.81817e-18
CREM	1.98208e-22	0.60633	0.3	0.114	2.49049e-18
GAPT	2.62498e-22	0.465706	0.148	0.03	3.29828e-18
MKRN1	2.77022e-22	0.58624	0.527	0.28	3.48078e-18
LDHA	3.13232e-22	0.591908	0.444	0.214	3.93576e-18
RNF122	3.23346e-22	0.534571	0.229	0.072	4.06285e-18
CD63	3.83168e-22	0.620348	0.375	0.163	4.81451e-18
BATF3	4.10662e-22	0.345532	0.087	0.007	5.15997e-18
SEMA7A	4.63882e-22	-1.23116	0.125	0.329	5.82867e-18
RABGAP1L	5.02432e-22	0.656785	0.487	0.254	6.31306e-18
ATP5MG	5.07081e-22	0.581496	0.277	0.103	6.37147e-18
MBOAT7	5.25764e-22	0.499649	0.19	0.052	6.60623e-18
MAMU-DOB	5.45091e-22	0.589604	0.656	0.4	6.84906e-18
CAPZB	6.80956e-22	0.58547	0.513	0.269	8.55621e-18
PTPN6	6.89655e-22	0.587784	0.669	0.416	8.66552e-18
ENSMMUG00000018474	8.96793e-22	0.452379	0.131	0.024	1.12682e-17
RASGRP1	1.17416e-21	0.552091	0.335	0.142	1.47533e-17
SMARCA2	1.35166e-21	0.594629	0.508	0.26	1.69836e-17
MGST3	1.42591e-21	0.448571	0.162	0.039	1.79165e-17
SP140	1.6169e-21	0.615738	0.552	0.303	2.03163e-17
CALU	1.74188e-21	0.578754	0.26	0.093	2.18867e-17
DIRAS2	2.02768e-21	0.425007	0.154	0.034	2.54778e-17
TSPO	2.44452e-21	0.485539	0.198	0.058	3.07154e-17
LIPN	2.73573e-21	0.496036	0.113	0.017	3.43744e-17
SAP18	3.19239e-21	0.552026	0.36	0.159	4.01123e-17
HDAC1	3.30551e-21	0.559033	0.362	0.163	4.15337e-17
NFKBID	3.57495e-21	-1.36081	0.173	0.369	4.49192e-17
VOPP1	4.20939e-21	0.548583	0.465	0.234	5.2891e-17
GNG2	4.30245e-21	0.580221	0.304	0.122	5.40603e-17
CAT	4.51213e-21	0.524549	0.479	0.244	5.6695e-17
TRAPPC3	4.59439e-21	0.572663	0.208	0.065	5.77286e-17
SHISA5	6.17926e-21	0.566177	0.5	0.263	7.76424e-17
VAT1	8.81336e-21	0.556837	0.183	0.051	1.1074e-16
TMEM248	9.42556e-21	0.618836	0.371	0.172	1.18432e-16
ST6GAL1	1.16143e-20	0.549219	0.338	0.145	1.45933e-16
IGHM	1.45598e-20	-0.52238	0.535	0.746	1.82944e-16
CPEB4	1.60708e-20	0.57556	0.352	0.155	2.0193e-16
ST8SIA4	1.79856e-20	0.584706	0.285	0.111	2.2599e-16
ANXA5	2.10256e-20	0.461753	0.167	0.043	2.64187e-16
SAMD9L	2.4358e-20	0.596773	0.2	0.061	3.06059e-16
SEC61G	2.54962e-20	0.469117	0.338	0.146	3.2036e-16
SDHB	3.98337e-20	0.555774	0.273	0.106	5.00511e-16
RPL22	4.02073e-20	0.428521	0.915	0.72	5.05205e-16
ENSMMUG00000005880	4.31612e-20	0.501994	0.458	0.231	5.42321e-16
CLIC1	5.23189e-20	0.555795	0.412	0.202	6.57387e-16
ENSMMUG00000055825	5.39082e-20	0.50586	0.162	0.042	6.77356e-16
RPL27	5.49133e-20	0.420071	0.919	0.79	6.89985e-16
RPL37A	5.90941e-20	0.534503	0.402	0.199	7.42517e-16
TLR3	6.30234e-20	0.298981	0.069	0.004	7.91888e-16
ACTB	8.08055e-20	0.544648	0.565	0.326	1.01532e-15
PREX1	8.20902e-20	0.54331	0.502	0.268	1.03146e-15
MAP4	9.09193e-20	0.467237	0.24	0.085	1.1424e-15
RPL7	9.31038e-20	0.507311	0.613	0.358	1.16985e-15
ENSMMUG00000030408	1.02482e-19	0.450636	0.248	0.091	1.28768e-15
TRIM52	1.23119e-19	0.579228	0.21	0.069	1.54699e-15
NDUFB2	1.25361e-19	0.520276	0.473	0.249	1.57517e-15
PET100	1.42705e-19	0.558212	0.358	0.164	1.79309e-15
PMVK	1.65001e-19	0.492597	0.162	0.043	2.07324e-15
GEN1	1.78657e-19	0.558235	0.254	0.094	2.24482e-15
CARHSP1	1.88084e-19	0.458072	0.181	0.052	2.36328e-15
CTSC	1.99871e-19	0.460162	0.156	0.04	2.51137e-15
ENSMMUG00000052291	2.15433e-19	0.675426	0.254	0.096	2.70691e-15
DIAPH1	2.55748e-19	0.538023	0.548	0.309	3.21347e-15
SAMSN1	2.69466e-19	0.576736	0.267	0.104	3.38584e-15
DUSP4	3.05913e-19	0.564312	0.46	0.24	3.8438e-15
CHMP2A	3.66202e-19	0.461025	0.265	0.103	4.60133e-15
RPS23	4.72759e-19	0.38915	0.927	0.765	5.94022e-15
ITGAX	4.76693e-19	0.666205	0.348	0.159	5.98964e-15
QSOX1	5.58155e-19	0.444007	0.156	0.041	7.01321e-15
CDCA7L	6.07143e-19	0.447988	0.433	0.213	7.62876e-15
IRF3	6.30287e-19	0.429075	0.417	0.2	7.91956e-15
GNB1	6.77699e-19	0.456635	0.371	0.171	8.51528e-15
DENND5B	6.82035e-19	0.593226	0.402	0.198	8.56977e-15
PPP1CC	6.87811e-19	0.561331	0.635	0.39	8.64234e-15
RDH5	6.96505e-19	0.549642	0.358	0.168	8.75158e-15
CD79A	7.33387e-19	0.504682	0.89	0.7	9.21501e-15
STMN3	7.34488e-19	0.528443	0.285	0.118	9.22884e-15
ZBTB32	7.59639e-19	0.469307	0.2	0.064	9.54486e-15
XRCC6	9.34026e-19	0.513681	0.758	0.513	1.1736e-14
ARRDC3	1.03693e-18	0.503647	0.169	0.047	1.3029e-14
PIGY	1.22943e-18	0.482918	0.369	0.172	1.54478e-14
ARF6	1.25495e-18	0.526012	0.717	0.479	1.57684e-14
SSR2	1.27632e-18	0.519872	0.425	0.216	1.6037e-14
PGK1	1.27968e-18	0.5238	0.321	0.143	1.60792e-14
NCF4	1.37969e-18	0.499844	0.208	0.069	1.73357e-14
YWHAB	1.49604e-18	0.513894	0.642	0.39	1.87978e-14
KRTCAP2	1.65398e-18	0.5757	0.387	0.195	2.07822e-14
ADAM10	1.66663e-18	0.581132	0.348	0.162	2.09412e-14
IGFLR1	1.76182e-18	0.494565	0.263	0.104	2.21372e-14
SRP14	1.9408e-18	0.515573	0.531	0.299	2.43862e-14
ARHGAP31	2.29159e-18	0.418645	0.169	0.048	2.87938e-14
PDCD4	3.08663e-18	0.547923	0.498	0.278	3.87836e-14
TMEM160	3.23255e-18	0.508467	0.267	0.107	4.0617e-14
HES1	3.34487e-18	-1.07606	0.058	0.225	4.20283e-14
NUB1	3.61918e-18	0.439597	0.25	0.095	4.5475e-14
COX7B	4.13836e-18	0.523402	0.242	0.093	5.19985e-14
GTF3A	4.62935e-18	0.54993	0.331	0.151	5.81678e-14
SLIRP	4.83378e-18	0.483172	0.338	0.156	6.07364e-14
RGS1	5.35755e-18	-1.0033	0.463	0.611	6.73177e-14
CCND3	5.41917e-18	0.505215	0.306	0.131	6.80919e-14
RPS28	6.19915e-18	0.450018	0.675	0.415	7.78923e-14
IRAG2	6.6635e-18	0.495042	0.435	0.227	8.37269e-14
AP2M1	6.97489e-18	0.473347	0.4	0.199	8.76395e-14
NUDT3	7.4411e-18	0.442229	0.833	0.619	9.34974e-14
MAP3K1	8.61855e-18	0.510663	0.475	0.261	1.08292e-13
SLA	8.77486e-18	0.549309	0.238	0.09	1.10256e-13
CD180	9.28234e-18	0.471969	0.188	0.061	1.16633e-13
ADA2	9.55956e-18	0.33422	0.083	0.01	1.20116e-13
NDUFB4	1.01188e-17	0.464664	0.3	0.13	1.27143e-13
CAMSAP2	1.05543e-17	0.498934	0.152	0.041	1.32615e-13
TWSG1	1.09408e-17	0.434545	0.11	0.021	1.37471e-13
TOX2	1.11328e-17	0.304921	0.069	0.006	1.39884e-13
RPL6	1.1904e-17	0.444114	0.54	0.298	1.49574e-13
MYRF	1.21149e-17	0.259969	0.069	0.006	1.52223e-13
ENSMMUG00000047481	1.30751e-17	0.505684	0.217	0.08	1.64289e-13
CD164	1.32244e-17	0.539372	0.681	0.449	1.66164e-13
RHBDF2	1.37419e-17	0.32973	0.104	0.019	1.72667e-13
OS9	1.46903e-17	0.530419	0.569	0.346	1.84584e-13
TMEM127	1.48723e-17	0.548927	0.46	0.254	1.86871e-13
EID1	1.5349e-17	0.50978	0.4	0.201	1.9286e-13
PTPN2	1.5947e-17	0.531042	0.408	0.211	2.00374e-13
ATXN7L3B	1.61907e-17	0.480185	0.379	0.182	2.03436e-13
CACYBP	1.64235e-17	0.470439	0.354	0.17	2.06362e-13
ZNF296	1.70494e-17	0.516779	0.279	0.118	2.14226e-13
TM9SF2	1.74432e-17	0.532139	0.371	0.183	2.19174e-13
ATF6B	1.84238e-17	0.502658	0.352	0.168	2.31494e-13
RAC1	1.88033e-17	0.463933	0.333	0.153	2.36263e-13
RAB11FIP1	2.00319e-17	0.560551	0.387	0.194	2.51701e-13
TMED3	2.06184e-17	0.528494	0.285	0.124	2.5907e-13
MBD3	2.1485e-17	0.469064	0.254	0.104	2.6996e-13
GSPT1	2.39518e-17	0.52254	0.442	0.236	3.00955e-13
PHTF2	2.51442e-17	0.479589	0.258	0.104	3.15937e-13
SLC37A2	2.5712e-17	0.242613	0.062	0.004	3.23072e-13
RPL35A	2.57913e-17	0.52068	0.531	0.306	3.24068e-13
COX7C	2.64651e-17	0.521976	0.417	0.216	3.32534e-13
SSBP4	2.871e-17	0.404051	0.14	0.036	3.60741e-13
ENSMMUG00000017466	2.91132e-17	0.505438	0.423	0.218	3.65807e-13
ATL3	3.20728e-17	0.582761	0.26	0.109	4.02995e-13
ENSMMUG00000064139	3.47497e-17	-0.512151	0.8	0.798	4.3663e-13
BRK1	3.71634e-17	0.507725	0.356	0.175	4.66958e-13
PHF6	3.83312e-17	0.408253	0.187	0.061	4.81631e-13
PLIN2	5.13603e-17	0.610725	0.246	0.102	6.45342e-13
ARSD	5.7592e-17	0.301948	0.073	0.008	7.23644e-13
TLE4	5.95636e-17	0.550608	0.294	0.131	7.48417e-13
DDX60L	6.30557e-17	0.409317	0.158	0.046	7.92295e-13
TMEM59	6.62343e-17	0.494744	0.331	0.154	8.32234e-13
ENSMMUG00000013429	7.01943e-17	0.322293	0.965	0.865	8.81992e-13
DBI	7.28969e-17	0.482573	0.302	0.136	9.15949e-13
RGS14	7.60322e-17	0.491049	0.265	0.11	9.55345e-13
MAPRE2	7.8282e-17	0.588455	0.356	0.177	9.83614e-13
RPL10	8.14508e-17	0.389997	0.9	0.738	1.02343e-12
HHEX	8.53348e-17	0.435962	0.327	0.148	1.07223e-12
GPR18	8.56178e-17	0.496117	0.16	0.048	1.07579e-12
RAB11A	9.77575e-17	0.470111	0.252	0.103	1.22832e-12
BTN2A2	1.018e-16	0.544008	0.498	0.278	1.27912e-12
NLRC5	1.16482e-16	0.449842	0.398	0.204	1.46359e-12
TMEM14B	1.30231e-16	0.453499	0.342	0.166	1.63635e-12
SACS	1.30478e-16	0.647972	0.356	0.176	1.63946e-12
TMED2	1.33388e-16	0.473165	0.354	0.173	1.67602e-12
CETN2	1.50926e-16	0.280421	0.073	0.008	1.89638e-12
CSRP1	1.54639e-16	0.401647	0.212	0.078	1.94304e-12
GPSM3	1.61658e-16	0.484117	0.356	0.174	2.03123e-12
ARRB1	1.7063e-16	0.395779	0.242	0.096	2.14397e-12
PYCARD	1.79257e-16	0.397224	0.144	0.04	2.25236e-12
OPRL1	1.92964e-16	0.367898	0.117	0.027	2.42459e-12
ARHGAP30	1.99751e-16	0.425311	0.537	0.318	2.50987e-12
LBH	2.13307e-16	0.380907	0.125	0.03	2.6802e-12
CMTM3	2.20508e-16	0.470942	0.14	0.039	2.77068e-12
ENSMMUG00000032231	2.29109e-16	0.488246	0.163	0.051	2.87875e-12
TRAF3IP3	2.6262e-16	0.396609	0.24	0.095	3.29982e-12
DST	2.70713e-16	0.430613	0.535	0.319	3.40151e-12
SNX11	3.02026e-16	0.603294	0.302	0.141	3.79496e-12
MYO18A	3.08059e-16	0.416507	0.24	0.096	3.87076e-12
ENSMMUG00000058986	3.26005e-16	0.287237	0.088	0.014	4.09626e-12
ATP5PB	3.79513e-16	0.500637	0.285	0.128	4.76859e-12
HDGF	3.84861e-16	0.490246	0.321	0.153	4.83578e-12
CLEC2D	3.89154e-16	0.375995	0.125	0.03	4.88972e-12
CSNK2A1	3.90311e-16	0.543129	0.388	0.203	4.90425e-12
NFIL3	3.92965e-16	0.588003	0.265	0.115	4.9376e-12
MKNK2	4.44522e-16	-1.01889	0.198	0.361	5.58542e-12
ENSMMUG00000047032	4.762e-16	0.41193	0.16	0.05	5.98345e-12
ZNF106	5.40065e-16	0.506287	0.227	0.09	6.78592e-12
GHITM	5.97955e-16	0.562758	0.333	0.162	7.51331e-12
RBPJ	5.99299e-16	0.445273	0.196	0.071	7.53019e-12
SLC2A3	6.48923e-16	0.525714	0.66	0.448	8.15372e-12
ENSMMUG00000059779	7.10363e-16	0.283169	0.075	0.01	8.92571e-12
IRF5	7.29416e-16	0.508114	0.212	0.081	9.16511e-12
HEXB	7.60709e-16	0.472508	0.217	0.083	9.55831e-12
BPGM	7.76423e-16	0.348585	0.102	0.021	9.75575e-12
FUT8	8.0647e-16	0.483438	0.279	0.126	1.01333e-11
IRAK2	8.14063e-16	-0.859087	0.012	0.137	1.02287e-11
ENSA	8.20875e-16	0.510471	0.506	0.298	1.03143e-11
UBE2D2	8.32174e-16	0.412702	0.285	0.128	1.04563e-11
STAMBPL1	8.6612e-16	0.466818	0.423	0.229	1.08828e-11
ENSMMUG00000060814	8.6696e-16	0.479042	0.287	0.129	1.08934e-11
SCP2	8.9532e-16	0.508263	0.302	0.14	1.12497e-11
CHDH	9.31804e-16	0.224763	0.065	0.006	1.17081e-11
NGLY1	9.56932e-16	0.443671	0.315	0.149	1.20239e-11
PARVG	1.00422e-15	0.44345	0.196	0.071	1.26181e-11
ZNF706	1.02421e-15	0.398172	0.242	0.1	1.28691e-11
RNASET2	1.23488e-15	0.43114	0.537	0.32	1.55162e-11
TDP2	1.23666e-15	0.335847	0.138	0.038	1.55387e-11
RPS6KA1	1.26987e-15	0.485247	0.281	0.127	1.59559e-11
C4H6ORF62	1.27385e-15	0.471526	0.519	0.311	1.6006e-11
ENSMMUG00000038373	1.44504e-15	0.488529	0.537	0.324	1.81569e-11
CYTH4	1.55131e-15	0.458864	0.217	0.085	1.94922e-11
ITM2B	1.56369e-15	0.386296	0.638	0.407	1.96478e-11
LLPH	1.59386e-15	0.42025	0.212	0.082	2.00268e-11
TMA7	1.78792e-15	0.458051	0.346	0.173	2.24652e-11
UBE2J1	1.81555e-15	0.495325	0.615	0.399	2.28124e-11
GPD2	1.83608e-15	0.493723	0.252	0.107	2.30704e-11
NDUFA2	1.85901e-15	0.434312	0.279	0.125	2.33584e-11
JAZF1	1.99002e-15	0.430713	0.269	0.118	2.50046e-11
VPS35	2.03074e-15	0.413315	0.146	0.043	2.55162e-11
MAP3K8	2.03227e-15	0.654406	0.473	0.277	2.55355e-11
BANK1	2.1026e-15	0.404416	0.738	0.52	2.64192e-11
PSMA5	2.19784e-15	0.456182	0.156	0.05	2.76159e-11
KYNU	2.27572e-15	0.352921	0.115	0.028	2.85945e-11
CBX3	2.39959e-15	0.398705	0.235	0.096	3.01509e-11
PSD4	3.21302e-15	0.460782	0.354	0.178	4.03717e-11
BCOR	3.24034e-15	-1.02903	0.067	0.212	4.07149e-11
KIF2A	3.57033e-15	0.391185	0.206	0.078	4.48611e-11
TMEM219	3.99535e-15	0.41261	0.179	0.063	5.02015e-11
HDLBP	4.17263e-15	0.492713	0.3	0.141	5.24291e-11
MAP7D1	4.28939e-15	0.361766	0.167	0.056	5.38962e-11
SNN	4.50055e-15	0.444267	0.508	0.287	5.65494e-11
SMDT1	4.52842e-15	0.445586	0.625	0.39	5.68996e-11
PHKB	4.52884e-15	0.475841	0.221	0.089	5.69049e-11
TSPAN31	4.65634e-15	0.511169	0.202	0.078	5.8507e-11
MSL2	5.3192e-15	0.420262	0.358	0.181	6.68358e-11
IFIT5	5.73162e-15	0.407051	0.1	0.021	7.20178e-11
IFI27L2	5.86392e-15	0.414419	0.623	0.386	7.36801e-11
TRERF1	6.13553e-15	0.422635	0.133	0.038	7.70929e-11
OCIAD1	6.37833e-15	0.358066	0.304	0.143	8.01437e-11
DRAM1	6.66082e-15	0.310214	0.077	0.012	8.36932e-11
ENO1	6.68845e-15	0.453085	0.625	0.391	8.40404e-11
CHCHD10	6.78123e-15	0.414771	0.3	0.14	8.52062e-11
ZFP90	7.06416e-15	0.445478	0.165	0.056	8.87611e-11
ADAM15	7.1142e-15	0.412386	0.188	0.069	8.93899e-11
COMT	7.29691e-15	0.35859	0.231	0.094	9.16856e-11
CEPT1	7.54664e-15	0.455171	0.227	0.093	9.48236e-11
TLE1	7.73135e-15	0.338066	0.65	0.401	9.71444e-11
ATP5IF1	8.18946e-15	0.449791	0.227	0.094	1.02901e-10
ATP5F1C	8.70501e-15	0.339312	0.221	0.089	1.09378e-10
CD68	9.95291e-15	0.437336	0.165	0.056	1.25058e-10
STAC3	1.0014e-14	0.255097	0.071	0.01	1.25826e-10
MX2	1.03631e-14	0.460872	0.146	0.045	1.30213e-10
C7H15ORF61	1.04321e-14	0.285521	0.085	0.015	1.3108e-10
VPS13C	1.05086e-14	0.497156	0.51	0.317	1.32041e-10
KLF13	1.09295e-14	-0.890209	0.36	0.492	1.37329e-10
ADCY7	1.11587e-14	0.363262	0.213	0.083	1.4021e-10
PCMTD1	1.15102e-14	0.462742	0.163	0.055	1.44625e-10
RBL2	1.21952e-14	0.415216	0.173	0.061	1.53232e-10
HOMER3	1.24777e-14	0.344081	0.1	0.022	1.56782e-10
PPP1CA	1.2642e-14	0.398142	0.363	0.186	1.58847e-10
PPP4R3B	1.27593e-14	0.493184	0.288	0.137	1.6032e-10
BMPR2	1.33075e-14	0.443467	0.227	0.094	1.67209e-10
LAMTOR2	1.3607e-14	0.411043	0.194	0.074	1.70972e-10
TPT1	1.42505e-14	0.292064	0.958	0.886	1.79057e-10
ZNF75D	1.43968e-14	0.330437	0.088	0.017	1.80896e-10
JPT1	1.50729e-14	0.498311	0.277	0.131	1.89392e-10
ANXA7	1.51435e-14	0.391138	0.269	0.122	1.90278e-10
KIAA2013	1.51648e-14	0.42488	0.221	0.092	1.90546e-10
CPEB1	1.59628e-14	0.42225	0.519	0.306	2.00573e-10
SNX9	1.61705e-14	-0.952269	0.092	0.243	2.03182e-10
CD9	1.68745e-14	0.436983	0.246	0.107	2.12028e-10
ST13	1.70224e-14	0.444638	0.306	0.151	2.13887e-10
ZSCAN18	1.71822e-14	0.41316	0.181	0.065	2.15895e-10
THNSL2	1.73633e-14	0.247287	0.096	0.02	2.1817e-10
ELF1	1.7992e-14	0.453476	0.76	0.573	2.26069e-10
ENSMMUG00000017097	1.80043e-14	0.382578	0.138	0.042	2.26224e-10
PITPNM1	1.89304e-14	0.47763	0.387	0.212	2.37861e-10
LRRK1	2.21657e-14	0.413258	0.244	0.105	2.78513e-10
RNF139	2.23475e-14	0.449266	0.304	0.147	2.80797e-10
ASRGL1	2.26452e-14	0.396055	0.119	0.032	2.84537e-10
PRELID1	2.29457e-14	0.495769	0.225	0.097	2.88312e-10
CCNH	2.37244e-14	0.425637	0.204	0.08	2.98097e-10
TUBB6	2.3765e-14	0.523482	0.335	0.172	2.98607e-10
EED	2.3853e-14	0.425596	0.165	0.058	2.99713e-10
BLOC1S6	2.41742e-14	0.440701	0.169	0.06	3.03749e-10
TOMM20	2.50825e-14	0.434396	0.504	0.3	3.15162e-10
ZBTB33	2.52221e-14	0.48266	0.177	0.065	3.16916e-10
ZNF177	2.54591e-14	0.453255	0.129	0.038	3.19894e-10
VSIR	2.86662e-14	0.374612	0.319	0.157	3.6019e-10
AHNAK	2.96994e-14	0.277656	0.948	0.835	3.73173e-10
SUMF2	3.05089e-14	0.420174	0.135	0.04	3.83344e-10
CD46	3.16777e-14	0.432928	0.306	0.147	3.9803e-10
STAT6	3.4101e-14	0.432334	0.388	0.21	4.2848e-10
TCIRG1	3.49868e-14	0.508539	0.294	0.144	4.39609e-10
NIPSNAP3B	3.74749e-14	0.254686	0.067	0.009	4.70872e-10
ENSMMUG00000008587	3.77385e-14	0.405018	0.273	0.126	4.74185e-10
SMAP2	3.87514e-14	-0.594138	0.665	0.727	4.86912e-10
SEPTIN9	4.05975e-14	0.497353	0.448	0.256	5.10108e-10
PTBP3	4.08223e-14	0.409911	0.481	0.283	5.12932e-10
KATNBL1	4.41051e-14	0.347822	0.167	0.058	5.54181e-10
BATF	4.43496e-14	0.291482	0.081	0.014	5.57253e-10
CDV3	4.46904e-14	0.457761	0.562	0.351	5.61535e-10
PROS1	4.53296e-14	0.213562	0.096	0.021	5.69567e-10
RPA2	4.54804e-14	0.327764	0.171	0.06	5.71461e-10
PTPRCAP	4.5953e-14	0.432157	0.35	0.184	5.77399e-10
RPL23A	4.82046e-14	0.398106	0.804	0.557	6.0569e-10
CWC15	5.08908e-14	0.426827	0.317	0.159	6.39443e-10
DLST	5.16087e-14	0.51515	0.325	0.168	6.48463e-10
RPL10A	5.21016e-14	0.301482	0.95	0.849	6.54656e-10
IL16	5.40868e-14	0.500047	0.315	0.16	6.796e-10
PRKD3	5.42436e-14	0.393614	0.544	0.329	6.8157e-10
CTSA	5.58829e-14	0.481634	0.292	0.143	7.02169e-10
CCDC6	5.66087e-14	0.397709	0.477	0.274	7.11288e-10
NSA2	6.07511e-14	0.366037	0.496	0.296	7.63338e-10
ENSMMUG00000000249	6.18096e-14	0.434814	0.356	0.184	7.76637e-10
ARHGAP10	6.19928e-14	0.244429	0.058	0.006	7.78939e-10
DMD	6.35581e-14	0.37925	0.119	0.032	7.98607e-10
ESYT1	6.57125e-14	0.452873	0.398	0.221	8.25678e-10
CAST	6.61428e-14	0.417525	0.408	0.221	8.31084e-10
INKA1	6.86536e-14	0.419808	0.19	0.073	8.62632e-10
PBX2	6.90975e-14	0.580595	0.288	0.144	8.68211e-10
HMGN4	6.91177e-14	0.455354	0.263	0.124	8.68464e-10
RAB24	7.14679e-14	0.347974	0.16	0.054	8.97995e-10
CERS2	7.15782e-14	0.386682	0.233	0.1	8.9938e-10
AEBP1	7.17072e-14	-0.913719	0.008	0.115	9.01001e-10
SNRNP70	7.32999e-14	0.394458	0.625	0.401	9.21013e-10
MGMT	7.40249e-14	0.333151	0.137	0.042	9.30122e-10
ARHGAP45	7.40923e-14	0.407374	0.55	0.346	9.30969e-10
POLD4	7.41651e-14	0.355339	0.156	0.052	9.31885e-10
OSTF1	7.49433e-14	0.397332	0.256	0.118	9.41663e-10
KLHL9	7.7527e-14	0.375003	0.162	0.056	9.74127e-10
PDXK	7.88128e-14	0.378682	0.158	0.054	9.90283e-10
KHDC4	7.90326e-14	0.370243	0.179	0.065	9.93044e-10
ATF5	7.97532e-14	0.295378	0.113	0.03	1.0021e-09
ATP5PF	8.06784e-14	0.393112	0.3	0.147	1.01372e-09
HEMK1	8.44216e-14	0.376523	0.14	0.044	1.06076e-09
MAT2A	8.47045e-14	0.458524	0.212	0.087	1.06431e-09
ORMDL1	8.77779e-14	0.327766	0.142	0.045	1.10293e-09
UCP2	1.11972e-13	0.432558	0.321	0.164	1.40692e-09
RPL3	1.14997e-13	0.328628	0.79	0.553	1.44493e-09
NME3	1.1772e-13	0.393735	0.265	0.124	1.47915e-09
ECHS1	1.19245e-13	0.346044	0.19	0.073	1.49832e-09
DCTN2	1.20437e-13	0.381467	0.244	0.108	1.51329e-09
MAPKAPK3	1.24844e-13	0.372845	0.154	0.052	1.56866e-09
VDAC3	1.33327e-13	0.400555	0.319	0.161	1.67526e-09
GTF2H5	1.36027e-13	0.430499	0.142	0.047	1.70918e-09
ITPA	1.40869e-13	0.407327	0.194	0.077	1.77001e-09
REL	1.4512e-13	-0.888411	0.342	0.469	1.82343e-09
POLR2F	1.46442e-13	0.360874	0.263	0.123	1.84004e-09
ULK2	1.46779e-13	0.3903	0.156	0.053	1.84428e-09
HPS1	1.48523e-13	0.28728	0.183	0.069	1.86619e-09
SNX14	1.55656e-13	0.393401	0.19	0.074	1.95581e-09
TRAM1	1.59056e-13	0.458641	0.529	0.333	1.99853e-09
MEF2C	1.63839e-13	0.450354	0.625	0.413	2.05863e-09
CAPN3	1.6607e-13	0.334449	0.185	0.07	2.08667e-09
FKBP8	1.69446e-13	0.460533	0.315	0.16	2.12909e-09
SNRPN	1.72798e-13	0.373469	0.187	0.072	2.17121e-09
UQCRC2	1.741e-13	0.35379	0.138	0.044	2.18756e-09
DUSP18	1.77528e-13	0.511054	0.2	0.082	2.23064e-09
MAPK3	1.77809e-13	0.271785	0.152	0.05	2.23417e-09
GTDC1	1.83369e-13	0.364941	0.152	0.052	2.30403e-09
DOCK10	1.86973e-13	0.416278	0.26	0.12	2.34931e-09
NHP2	1.91215e-13	0.390754	0.173	0.065	2.40262e-09
ENSMMUG00000053392	1.92199e-13	0.373349	0.171	0.064	2.41498e-09
NUDT4	1.92877e-13	0.407662	0.279	0.135	2.42351e-09
TLR10	1.93244e-13	0.380444	0.171	0.063	2.42812e-09
JTB	1.99939e-13	0.37301	0.369	0.195	2.51223e-09
PITPNC1	1.99951e-13	0.334727	0.142	0.046	2.51238e-09
RASGRF2	2.00286e-13	0.331901	0.09	0.019	2.51659e-09
MRPS30	2.00757e-13	0.372373	0.235	0.102	2.52251e-09
TADA2A	2.01488e-13	0.383061	0.117	0.033	2.5317e-09
RTN3	2.01972e-13	0.456757	0.237	0.106	2.53777e-09
ATP6AP1	2.09626e-13	0.393053	0.223	0.096	2.63395e-09
CAB39	2.13262e-13	0.431451	0.542	0.338	2.67964e-09
VSTM1	2.30721e-13	0.220513	0.054	0.005	2.899e-09
SLC25A23	2.31295e-13	0.24766	0.075	0.013	2.90622e-09
ENSMMUG00000058532	2.32737e-13	0.337145	0.394	0.214	2.92433e-09
RTN4	2.34368e-13	0.366302	0.315	0.159	2.94483e-09
TAF10	2.35843e-13	0.384566	0.262	0.12	2.96336e-09
BNIP2	2.41226e-13	0.319732	0.388	0.208	3.031e-09
CCDC88A	2.47496e-13	0.513955	0.513	0.324	3.10978e-09
ENSMMUG00000055794	2.55226e-13	0.368606	0.169	0.063	3.20691e-09
RGS19	2.61632e-13	0.359655	0.444	0.251	3.2874e-09
FAM168B	2.70077e-13	0.378417	0.437	0.25	3.39352e-09
HNRNPA0	2.7976e-13	0.409597	0.671	0.472	3.51518e-09
NOC3L	2.8508e-13	0.457095	0.163	0.06	3.58202e-09
FNBP1	2.8559e-13	0.390439	0.625	0.403	3.58843e-09
ATG12	2.86507e-13	0.408581	0.337	0.178	3.59996e-09
RPS4Y1	2.88346e-13	-1.00033	0.004	0.104	3.62306e-09
TLR9	3.02644e-13	0.275781	0.087	0.018	3.80272e-09
RPL5	3.1061e-13	0.31629	0.915	0.78	3.90281e-09
ARGLU1	3.29269e-13	0.467186	0.517	0.329	4.13726e-09
PFDN5	3.44709e-13	0.360628	0.612	0.396	4.33126e-09
PAICS	3.57217e-13	0.38521	0.152	0.052	4.48843e-09
TRPV2	3.62009e-13	0.403417	0.277	0.133	4.54864e-09
CAPN1	3.65333e-13	0.352082	0.302	0.147	4.59041e-09
TIPARP	3.70902e-13	0.467065	0.365	0.199	4.66038e-09
ACAP2	3.78088e-13	0.422743	0.529	0.329	4.75068e-09
TMEM30A	4.02089e-13	0.46134	0.219	0.095	5.05225e-09
CDKN2C	4.05507e-13	0.301797	0.079	0.015	5.09519e-09
MRPS21	4.35763e-13	0.496583	0.188	0.077	5.47536e-09
FAM107B	5.19113e-13	0.436703	0.608	0.388	6.52266e-09
CTBS	5.34424e-13	0.238305	0.085	0.017	6.71504e-09
RGL2	5.37e-13	0.353298	0.242	0.108	6.7474e-09
OPLAH	5.53758e-13	0.284741	0.096	0.023	6.95796e-09
TMEM60	5.54831e-13	0.234637	0.081	0.016	6.97145e-09
USP4	5.65642e-13	0.430125	0.231	0.104	7.10729e-09
ENSMMUG00000003073	5.76957e-13	0.34175	0.867	0.676	7.24947e-09
DECR1	5.88305e-13	0.289229	0.087	0.019	7.39205e-09
ABHD17B	5.93236e-13	0.327982	0.158	0.056	7.45401e-09
PSMB6	5.9616e-13	0.329	0.288	0.14	7.49076e-09
DPH2	5.96253e-13	0.368116	0.244	0.113	7.49192e-09
CTBP1	5.97939e-13	0.356032	0.379	0.206	7.5131e-09
STIM2	6.48234e-13	0.40412	0.412	0.237	8.14506e-09
ACTN1	6.49241e-13	0.356886	0.113	0.032	8.15771e-09
DSTN	6.71706e-13	0.369586	0.177	0.069	8.43999e-09
ACAP1	6.93283e-13	0.327098	0.363	0.196	8.7111e-09
NMRAL1	7.26502e-13	0.361456	0.125	0.039	9.1285e-09
CRLF3	7.45658e-13	0.348082	0.296	0.147	9.36919e-09
PRELID3B	7.50158e-13	0.335199	0.188	0.076	9.42574e-09
ERGIC1	7.60053e-13	0.292428	0.412	0.226	9.55006e-09
TRAPPC4	7.63454e-13	0.341165	0.156	0.055	9.59281e-09
CSTB	7.93919e-13	0.38627	0.213	0.093	9.97559e-09
MYO5A	8.05043e-13	0.40347	0.333	0.175	1.01154e-08
GPR65	8.10909e-13	0.441468	0.465	0.276	1.01891e-08
MAGEH1	8.248e-13	0.314144	0.09	0.021	1.03636e-08
ELL2	8.38023e-13	-0.876737	0.11	0.25	1.05298e-08
PLEKHO1	8.73482e-13	0.37609	0.437	0.251	1.09753e-08
SELL	8.97188e-13	-0.894847	0.035	0.151	1.12732e-08
TRIM38	9.47457e-13	0.468071	0.31	0.159	1.19048e-08
PPP1CB	9.48107e-13	0.393029	0.475	0.286	1.1913e-08
KIAA0930	9.60228e-13	0.425007	0.163	0.061	1.20653e-08
ATP2B4	9.64396e-13	0.535147	0.187	0.076	1.21176e-08
S1PR1	9.90095e-13	0.419346	0.237	0.106	1.24405e-08
HNRNPK	1.00223e-12	0.389273	0.813	0.612	1.2593e-08
ENSMMUG00000006803	1.02242e-12	0.38786	0.348	0.186	1.28467e-08
MSN	1.0392e-12	0.413479	0.708	0.488	1.30575e-08
SMAD7	1.06121e-12	-0.686412	0.025	0.137	1.33341e-08
PRMT2	1.06657e-12	0.362182	0.231	0.102	1.34014e-08
VWA5A	1.08656e-12	0.35392	0.121	0.037	1.36527e-08
IQGAP1	1.10724e-12	0.365816	0.752	0.555	1.39125e-08
RALGPS2	1.12654e-12	0.419069	0.754	0.559	1.4155e-08
TMEM203	1.13089e-12	0.349807	0.135	0.044	1.42096e-08
SNRPD2	1.15991e-12	0.314515	0.217	0.095	1.45743e-08
ANP32A	1.16124e-12	0.356533	0.435	0.246	1.4591e-08
RARA	1.18723e-12	-0.757754	0.11	0.249	1.49175e-08
RBM5	1.19709e-12	0.400986	0.412	0.238	1.50415e-08
PNN	1.20678e-12	0.49638	0.367	0.205	1.51632e-08
PNISR	1.23752e-12	0.453748	0.527	0.332	1.55495e-08
TOB1	1.24024e-12	0.498702	0.287	0.146	1.55837e-08
CASP3	1.30789e-12	0.369775	0.158	0.058	1.64337e-08
RACK1	1.34568e-12	0.288035	0.962	0.878	1.69084e-08
COMMD3	1.39676e-12	0.349787	0.171	0.066	1.75503e-08
DENND4A	1.40959e-12	-1.00956	0.362	0.476	1.77115e-08
APLP2	1.42175e-12	0.357626	0.387	0.214	1.78643e-08
CSDE1	1.43995e-12	0.379495	0.704	0.5	1.8093e-08
FUCA1	1.44779e-12	0.377407	0.146	0.051	1.81915e-08
RASSF1	1.4833e-12	0.386944	0.212	0.091	1.86376e-08
ENSMMUG00000044585	1.49898e-12	0.352586	0.302	0.155	1.88347e-08
GADD45B	1.52919e-12	-0.846167	0.429	0.535	1.92142e-08
FAM219B	1.57765e-12	0.291168	0.1	0.026	1.98232e-08
ENSMMUG00000058581	1.7426e-12	0.232925	0.14	0.046	2.18957e-08
CYBA	1.85581e-12	0.325765	0.537	0.326	2.33183e-08
UBA1	1.91843e-12	0.379669	0.302	0.155	2.41051e-08
IQSEC1	1.93399e-12	0.40934	0.587	0.384	2.43006e-08
ISCU	1.96501e-12	0.382899	0.296	0.148	2.46903e-08
TES	1.99549e-12	0.436478	0.244	0.116	2.50733e-08
GOLM2	1.99705e-12	0.446172	0.285	0.145	2.5093e-08
MICOS13	2.05186e-12	0.415289	0.15	0.054	2.57817e-08
FAM172A	2.07668e-12	0.424586	0.273	0.135	2.60935e-08
FNBP1L	2.20608e-12	0.3842	0.387	0.216	2.77194e-08
ERAP2	2.35873e-12	0.409088	0.173	0.069	2.96375e-08
PSMA2	2.39537e-12	0.345271	0.315	0.165	3.00978e-08
GTF2I	2.61028e-12	0.416801	0.302	0.157	3.27982e-08
SIDT2	2.75299e-12	0.290886	0.148	0.052	3.45913e-08
PAFAH1B3	2.90558e-12	0.302188	0.081	0.017	3.65087e-08
TYK2	2.97741e-12	0.318616	0.221	0.098	3.74112e-08
MRPS6	3.00464e-12	0.331158	0.138	0.047	3.77533e-08
RIN3	3.0261e-12	0.308708	0.148	0.052	3.80229e-08
ENSMMUG00000062086	3.03952e-12	0.42077	0.242	0.114	3.81916e-08
EEF1G	3.05237e-12	0.328699	0.571	0.356	3.8353e-08
SDC4	3.08674e-12	-0.694177	0.023	0.13	3.87849e-08
MICAL1	3.10492e-12	0.399991	0.179	0.072	3.90134e-08
DBNL	3.14983e-12	0.332733	0.477	0.287	3.95776e-08
IFT57	3.15237e-12	0.425426	0.292	0.15	3.96096e-08
CD151	3.21886e-12	0.313088	0.098	0.026	4.04449e-08
ZMAT3	3.31456e-12	0.313981	0.185	0.075	4.16474e-08
ENSMMUG00000056624	3.48753e-12	0.309335	0.156	0.058	4.38208e-08
EFR3B	4.01286e-12	0.197419	0.05	0.005	5.04216e-08
CXCR5	4.07936e-12	-0.601523	0.521	0.632	5.12571e-08
CDC42	4.09649e-12	0.404473	0.454	0.278	5.14724e-08
FADS3	4.17956e-12	0.351149	0.15	0.054	5.25161e-08
DDOST	4.20857e-12	0.303299	0.442	0.254	5.28807e-08
ROMO1	4.3337e-12	0.319937	0.246	0.116	5.44529e-08
AKR1B1	4.48582e-12	0.384404	0.21	0.094	5.63643e-08
MTHFD1	4.53676e-12	0.399916	0.158	0.06	5.70045e-08
FBXO31	4.54905e-12	0.351069	0.308	0.155	5.71588e-08
TTC37	4.58731e-12	0.46363	0.167	0.066	5.76395e-08
ALOX5AP	4.6967e-12	0.336115	0.135	0.046	5.90141e-08
CXCR4	4.73617e-12	-0.997086	0.127	0.265	5.951e-08
ING4	4.8856e-12	0.233662	0.075	0.015	6.13876e-08
OSTM1	5.19134e-12	0.375872	0.137	0.047	6.52291e-08
IFIT2	5.244e-12	0.269871	0.079	0.017	6.58909e-08
PKN1	5.5973e-12	0.30776	0.427	0.244	7.03301e-08
C1QBP	5.67125e-12	0.460295	0.267	0.134	7.12592e-08
PLEKHG5	5.86711e-12	0.213334	0.065	0.011	7.37202e-08
RCC1	6.12482e-12	0.369563	0.265	0.131	7.69584e-08
SOD1	6.4413e-12	0.323766	0.279	0.138	8.09349e-08
ATOX1	6.56356e-12	0.303816	0.094	0.025	8.24711e-08
MCUB	6.59421e-12	0.300349	0.292	0.15	8.28563e-08
MRPL15	6.77201e-12	0.239164	0.071	0.014	8.50903e-08
MAPKAPK5	7.01752e-12	0.195497	0.073	0.014	8.81751e-08
SSR3	7.50393e-12	0.346173	0.242	0.115	9.42869e-08
HEBP2	7.81612e-12	0.406448	0.173	0.071	9.82095e-08
PITPNB	7.95703e-12	0.364012	0.308	0.161	9.99801e-08
JAK2	7.98306e-12	0.28835	0.238	0.11	1.00307e-07
TMEM260	8.09054e-12	0.334729	0.075	0.016	1.01658e-07
SKAP1	8.34105e-12	0.314254	0.081	0.018	1.04805e-07
CD72	8.50825e-12	-0.791637	0.025	0.129	1.06906e-07
TALDO1	8.63535e-12	0.325194	0.238	0.113	1.08503e-07
ZBTB10	8.70157e-12	-0.897727	0.19	0.326	1.09335e-07
DCTPP1	8.72088e-12	0.381644	0.138	0.049	1.09578e-07
IL4R	9.24292e-12	-0.950635	0.104	0.231	1.16137e-07
TPGS2	9.33796e-12	0.364425	0.112	0.034	1.17331e-07
CSK	9.36835e-12	0.321011	0.412	0.234	1.17713e-07
SNX15	9.37462e-12	0.221054	0.094	0.025	1.17792e-07
LAMP2	9.45088e-12	0.422477	0.154	0.058	1.1875e-07
CNBP	1.04123e-11	0.358672	0.596	0.398	1.30831e-07
ATP6V1FNB	1.10872e-11	0.338368	0.323	0.173	1.39311e-07
LGALS3BP	1.12529e-11	0.397447	0.181	0.076	1.41393e-07
BLNK	1.16738e-11	0.288811	0.296	0.153	1.46681e-07
USP14	1.32178e-11	0.382467	0.179	0.074	1.66082e-07
ENSMMUG00000053146	1.34634e-11	0.299855	0.15	0.056	1.69167e-07
SUPT4H1	1.36637e-11	0.393122	0.292	0.155	1.71685e-07
SELPLG	1.3982e-11	0.306239	0.117	0.038	1.75684e-07
DNAJA2	1.4027e-11	0.264702	0.356	0.195	1.7625e-07
TTC21A	1.40405e-11	0.379095	0.163	0.064	1.76419e-07
VASP	1.43049e-11	0.351009	0.481	0.293	1.79741e-07
TINF2	1.458e-11	0.388016	0.354	0.197	1.83198e-07
ECPAS	1.46764e-11	0.305515	0.215	0.096	1.84409e-07
PAPOLA	1.46885e-11	0.312941	0.571	0.362	1.84562e-07
EIF3E	1.54005e-11	0.33407	0.665	0.454	1.93507e-07
NEK9	1.54821e-11	0.367537	0.208	0.093	1.94533e-07
MRPL23	1.5502e-11	0.3469	0.242	0.117	1.94783e-07
GLIPR1L2	1.56591e-11	0.31986	0.138	0.049	1.96756e-07
PRKAG2	1.60355e-11	0.32433	0.148	0.055	2.01486e-07
ADGRG5	1.61901e-11	0.290051	0.152	0.057	2.03428e-07
CD1D	1.62051e-11	0.257381	0.083	0.019	2.03617e-07
SNX6	1.70764e-11	0.369563	0.315	0.17	2.14565e-07
CIAO2A	1.70863e-11	0.379798	0.135	0.047	2.1469e-07
TM6SF1	1.72432e-11	0.236554	0.185	0.077	2.1666e-07
FUCA2	1.79445e-11	0.367077	0.154	0.06	2.25472e-07
TNFRSF1B	1.81635e-11	0.508214	0.283	0.148	2.28225e-07
DYNLRB1	1.82087e-11	0.325448	0.21	0.095	2.28792e-07
DUSP22	1.83598e-11	0.320283	0.112	0.034	2.30691e-07
GPBP1L1	1.85096e-11	0.304196	0.319	0.172	2.32573e-07
PCED1B	1.92854e-11	0.318694	0.133	0.047	2.42321e-07
PRKACA	1.96759e-11	0.300914	0.175	0.071	2.47227e-07
RAB31	2.02509e-11	0.423689	0.342	0.191	2.54453e-07
FKBP3	2.04099e-11	0.347098	0.175	0.072	2.5645e-07
EIF2AK3	2.06211e-11	-0.86737	0.162	0.296	2.59104e-07
METTL7A	2.06382e-11	0.392042	0.283	0.149	2.59319e-07
SLC50A1	2.10375e-11	0.368846	0.127	0.044	2.64336e-07
SH3BP2	2.11372e-11	0.246269	0.181	0.074	2.6559e-07
SMIM19	2.14127e-11	0.407191	0.165	0.067	2.6905e-07
PXMP4	2.1768e-11	0.256956	0.085	0.021	2.73515e-07
ACTR2	2.2193e-11	0.303594	0.792	0.563	2.78855e-07
EIF3I	2.33644e-11	0.364538	0.254	0.126	2.93574e-07
TRIP6	2.37901e-11	0.213635	0.062	0.01	2.98923e-07
TRIR	2.40796e-11	0.309818	0.537	0.339	3.0256e-07
MTDH	2.44028e-11	0.316515	0.381	0.214	3.06621e-07
ASPH	2.48958e-11	0.234992	0.162	0.062	3.12816e-07
ARF5	2.49843e-11	0.374831	0.237	0.115	3.13928e-07
SSRP1	2.55852e-11	0.417796	0.208	0.094	3.21477e-07
RBM15	2.57156e-11	0.327911	0.258	0.127	3.23117e-07
EZR	2.61514e-11	0.363709	0.958	0.912	3.28592e-07
ZNF207	2.74106e-11	0.313966	0.4	0.228	3.44414e-07
SUB1	2.85984e-11	0.344099	0.483	0.293	3.59338e-07
FGR	3.00143e-11	0.377573	0.138	0.05	3.77129e-07
NDC80	3.04016e-11	0.269613	0.056	0.008	3.81996e-07
AIDA	3.18648e-11	0.264252	0.242	0.116	4.00381e-07
MAMU-DMA	3.19503e-11	0.372264	0.731	0.542	4.01456e-07
ILK	3.22578e-11	0.337458	0.165	0.067	4.05319e-07
TBC1D9B	3.41244e-11	0.344758	0.24	0.115	4.28773e-07
LARP4B	3.41938e-11	0.372716	0.179	0.075	4.29646e-07
PEBP1	3.44365e-11	0.327431	0.212	0.097	4.32694e-07
ENSMMUG00000060451	3.49497e-11	0.269127	0.106	0.032	4.39143e-07
IRF4	3.63567e-11	-1.00111	0.217	0.348	4.56821e-07
ENSMMUG00000063859	3.71865e-11	-0.660271	0.642	0.672	4.67249e-07
MARCHF2	3.73176e-11	0.243812	0.083	0.02	4.68896e-07
DDX3X	3.94895e-11	-0.478985	0.844	0.827	4.96185e-07
SLC12A9	4.02663e-11	0.323162	0.204	0.092	5.05946e-07
UBQLN1	4.14546e-11	0.439056	0.325	0.18	5.20878e-07
SNRPB2	4.156e-11	0.239954	0.221	0.102	5.22202e-07
C13H2ORF49	4.18698e-11	0.356249	0.1	0.029	5.26094e-07
BRD7	4.19535e-11	0.338218	0.35	0.196	5.27146e-07
PCID2	4.19581e-11	0.261081	0.098	0.028	5.27204e-07
ZNHIT1	4.2244e-11	0.271453	0.156	0.061	5.30796e-07
KIF20B	4.31354e-11	0.383782	0.163	0.067	5.41997e-07
SEC11C	4.62172e-11	0.367492	0.188	0.083	5.80719e-07
NFKB1	4.72477e-11	-0.981538	0.154	0.282	5.93668e-07
WNK1	4.84081e-11	0.377979	0.575	0.382	6.08247e-07
ENSMMUG00000012140	4.87667e-11	0.320446	0.446	0.268	6.12754e-07
LSM4	4.90472e-11	0.320764	0.265	0.135	6.16278e-07
RNF181	5.01627e-11	0.41543	0.252	0.129	6.30295e-07
KARS1	5.22648e-11	0.327159	0.354	0.199	6.56707e-07
VAMP8	5.29257e-11	0.318024	0.337	0.185	6.65012e-07
SMYD2	5.38817e-11	0.222246	0.098	0.028	6.77023e-07
LSM10	5.67181e-11	0.328489	0.15	0.058	7.12663e-07
LRRK2	5.77099e-11	0.326096	0.362	0.205	7.25125e-07
SNAP23	5.83229e-11	0.352063	0.202	0.093	7.32827e-07
RTRAF	5.90323e-11	0.352225	0.302	0.162	7.41741e-07
TLCD4	5.9282e-11	0.204913	0.063	0.012	7.44878e-07
PDLIM1	6.06307e-11	0.266306	0.138	0.051	7.61825e-07
PAOX	6.0726e-11	0.32531	0.213	0.098	7.63022e-07
PIN1	6.13126e-11	0.236778	0.185	0.079	7.70392e-07
SERPINB1	6.18813e-11	0.397621	0.165	0.068	7.77539e-07
PIP4K2B	6.26348e-11	0.269771	0.238	0.115	7.87006e-07
TEX261	6.41613e-11	0.253021	0.125	0.043	8.06187e-07
DUSP5	6.44888e-11	0.323897	0.412	0.241	8.10302e-07
PARP2	6.45406e-11	0.231606	0.144	0.054	8.10953e-07
MEF2A	6.85194e-11	0.352282	0.312	0.172	8.60946e-07
IDH3B	6.85745e-11	0.336667	0.185	0.081	8.61638e-07
UBA3	6.85993e-11	0.387012	0.183	0.08	8.6195e-07
RAB22A	6.99379e-11	0.314776	0.204	0.092	8.7877e-07
LYST	7.00277e-11	-0.802472	0.062	0.176	8.79898e-07
SYNE1	7.09541e-11	0.395856	0.319	0.177	8.91538e-07
CD200R1	7.22032e-11	0.260427	0.073	0.016	9.07233e-07
MEGF11	7.36099e-11	0.178971	0.062	0.011	9.24908e-07
CCR6	7.41292e-11	-0.772095	0.05	0.161	9.31433e-07
HMOX1	7.4448e-11	0.274744	0.077	0.018	9.35439e-07
MAP7D3	7.46857e-11	0.322614	0.129	0.046	9.38426e-07
CDK2AP1	7.93871e-11	0.314262	0.165	0.069	9.97499e-07
PSMA7	7.97337e-11	0.346937	0.321	0.178	1.00185e-06
HMOX2	8.17227e-11	0.313049	0.125	0.044	1.02685e-06
ALDH6A1	8.357e-11	0.188901	0.104	0.031	1.05006e-06
ENSMMUG00000014786	8.46525e-11	0.214907	0.085	0.022	1.06366e-06
CBX6	8.54307e-11	0.369227	0.287	0.151	1.07344e-06
TMEM243	8.58685e-11	0.286759	0.379	0.216	1.07894e-06
TMEM268	8.78487e-11	0.280525	0.165	0.068	1.10382e-06
MRPL43	9.02712e-11	0.310114	0.119	0.041	1.13426e-06
CHD9	9.05586e-11	0.200385	0.327	0.175	1.13787e-06
ATP5PD	9.18759e-11	0.266686	0.163	0.067	1.15442e-06
MRPL34	9.3023e-11	0.28486	0.133	0.049	1.16883e-06
AHSA1	9.56451e-11	0.245289	0.137	0.05	1.20178e-06
RSL1D1	9.62449e-11	0.343018	0.369	0.217	1.20932e-06
PTK2	9.6485e-11	0.324168	0.065	0.013	1.21233e-06
GNB2	9.8512e-11	0.330326	0.446	0.276	1.2378e-06
SLC35E2	9.99193e-11	0.344888	0.288	0.153	1.25549e-06
LEPROTL1	1.03639e-10	0.304815	0.221	0.106	1.30222e-06
EIF3D	1.05438e-10	0.379897	0.592	0.394	1.32483e-06
APH1A	1.07487e-10	0.377989	0.338	0.194	1.35058e-06
ND2	1.10067e-10	-0.547353	0.04	0.146	1.383e-06
ABHD12	1.10551e-10	0.386495	0.269	0.142	1.38907e-06
OGDH	1.1267e-10	0.334571	0.235	0.116	1.41569e-06
BAX	1.14267e-10	0.352035	0.208	0.098	1.43576e-06
C15H9ORF78	1.1802e-10	0.333593	0.51	0.327	1.48292e-06
LRRCC1	1.19092e-10	0.232104	0.063	0.012	1.49639e-06
STK26	1.19961e-10	0.30083	0.181	0.078	1.50731e-06
RNF19A	1.2021e-10	0.416608	0.377	0.225	1.51044e-06
SMARCAL1	1.22982e-10	0.265682	0.075	0.017	1.54527e-06
NDFIP1	1.23228e-10	0.28651	0.19	0.084	1.54837e-06
ADD1	1.28638e-10	0.403327	0.577	0.4	1.61634e-06
PTPRC	1.29518e-10	0.291669	0.792	0.601	1.62739e-06
NDUFA5	1.29973e-10	0.325337	0.212	0.1	1.63311e-06
IRAK4	1.34138e-10	0.253607	0.106	0.033	1.68545e-06
TXNL4A	1.36029e-10	0.37222	0.206	0.096	1.70921e-06
TIE1	1.41025e-10	0.299321	0.175	0.074	1.77198e-06
EEF2K	1.41715e-10	0.242651	0.133	0.049	1.78065e-06
CFDP1	1.4298e-10	0.345771	0.225	0.109	1.79655e-06
RPS3	1.4512e-10	0.202835	0.99	0.951	1.82343e-06
AKT2	1.47548e-10	0.357151	0.369	0.215	1.85393e-06
IDH2	1.49002e-10	0.267512	0.338	0.186	1.87221e-06
SRR	1.51679e-10	0.30566	0.102	0.032	1.90585e-06
HIST1H2BK	1.53889e-10	0.251399	0.1	0.03	1.93361e-06
CNST	1.58924e-10	0.29812	0.333	0.185	1.99688e-06
C18H18ORF32	1.60283e-10	0.308399	0.231	0.113	2.01396e-06
APEH	1.63782e-10	0.281772	0.129	0.047	2.05792e-06
HYI	1.64841e-10	0.275844	0.223	0.107	2.07122e-06
PLCG2	1.73875e-10	0.400056	0.5	0.323	2.18474e-06
EVI2B	1.78223e-10	0.308083	0.577	0.376	2.23938e-06
TIA1	1.86604e-10	0.436511	0.171	0.074	2.34467e-06
ENSMMUG00000059742	1.88869e-10	0.317655	0.26	0.133	2.37314e-06
TBCE	1.88935e-10	0.320717	0.165	0.069	2.37397e-06
FLOT1	1.92253e-10	0.335142	0.188	0.086	2.41566e-06
UBA52	1.99282e-10	0.306879	0.873	0.72	2.50398e-06
VPS4A	2.10755e-10	0.319275	0.233	0.114	2.64814e-06
VPS36	2.15192e-10	0.335717	0.229	0.113	2.70389e-06
VCP	2.1708e-10	0.26556	0.538	0.349	2.7276e-06
RNGTT	2.19518e-10	0.29702	0.142	0.055	2.75824e-06
SYNRG	2.20161e-10	0.287916	0.167	0.071	2.76632e-06
JAML	2.28161e-10	0.358467	0.094	0.028	2.86685e-06
ACO2	2.32456e-10	0.256577	0.221	0.105	2.92081e-06
EFR3A	2.36885e-10	0.320498	0.187	0.083	2.97646e-06
FLNB	2.37545e-10	0.348812	0.183	0.081	2.98476e-06
OGA	2.47795e-10	0.281525	0.717	0.516	3.11354e-06
XPOT	2.55234e-10	0.268842	0.09	0.026	3.20702e-06
EEA1	2.61922e-10	0.319539	0.148	0.059	3.29105e-06
CYHR1	2.64107e-10	0.256109	0.123	0.044	3.31851e-06
LTB	2.77935e-10	-0.723078	0.133	0.258	3.49226e-06
SMAD2	2.79656e-10	0.245269	0.146	0.058	3.51388e-06
OSBPL10	2.82484e-10	0.333277	0.285	0.154	3.54942e-06
CDC42EP3	2.82526e-10	0.254785	0.087	0.024	3.54993e-06
ACTR10	2.95688e-10	0.315847	0.156	0.065	3.71531e-06
SF3B6	3.00826e-10	0.288161	0.267	0.14	3.77988e-06
MTIF3	3.18536e-10	0.288249	0.148	0.059	4.00241e-06
PARP1	3.28991e-10	0.252084	0.327	0.183	4.13377e-06
ENSMMUG00000053735	3.29814e-10	0.297535	0.263	0.139	4.14412e-06
CNIH1	3.32021e-10	0.32957	0.206	0.098	4.17185e-06
TAF9	3.3258e-10	0.395323	0.256	0.135	4.17886e-06
H2AFJ	3.35613e-10	0.370992	0.294	0.162	4.21698e-06
YWHAG	3.4038e-10	0.361346	0.204	0.096	4.27687e-06
ENSMMUG00000020721	3.42674e-10	0.376238	0.188	0.085	4.3057e-06
PCYOX1	3.47371e-10	0.284636	0.127	0.047	4.36471e-06
PPP1R9B	3.48983e-10	0.325918	0.562	0.37	4.38498e-06
ENSMMUG00000041688	3.5322e-10	0.219443	0.2	0.092	4.43821e-06
CNDP1	3.59464e-10	0.261163	0.152	0.061	4.51667e-06
TUT7	3.66248e-10	0.281943	0.387	0.228	4.60191e-06
POMP	3.71661e-10	0.304963	0.321	0.181	4.66992e-06
ENSMMUG00000052946	3.71861e-10	0.320738	0.127	0.047	4.67243e-06
DLGAP1	3.86316e-10	0.333045	0.108	0.036	4.85406e-06
MAGT1	3.91664e-10	0.314491	0.202	0.094	4.92126e-06
BHLHE40	3.92177e-10	-0.721003	0.608	0.64	4.92771e-06
RIOK3	3.9332e-10	0.424166	0.31	0.177	4.94207e-06
SIGLEC5	3.97408e-10	0.250555	0.062	0.012	4.99343e-06
ARL10	4.06576e-10	0.212357	0.079	0.02	5.10863e-06
ACOT9	4.333e-10	0.234859	0.117	0.041	5.44442e-06
PGGHG	4.35112e-10	0.27257	0.488	0.305	5.46718e-06
CDH20	4.35157e-10	0.261163	0.052	0.008	5.46774e-06
RPS12	4.35673e-10	0.237888	0.544	0.34	5.47423e-06
SDHAF2	4.44611e-10	0.333132	0.15	0.062	5.58653e-06
ENSMMUG00000003854	4.45636e-10	0.250579	0.242	0.121	5.59942e-06
THOC7	4.46901e-10	0.352471	0.112	0.039	5.61531e-06
DGKG	4.50519e-10	0.373562	0.117	0.041	5.66077e-06
MRPL51	4.54594e-10	0.338932	0.273	0.145	5.71198e-06
QARS1	4.66874e-10	0.372029	0.473	0.305	5.86627e-06
PRDX5	4.69702e-10	0.36174	0.308	0.172	5.9018e-06
STX10	4.7082e-10	0.337152	0.181	0.082	5.91586e-06
B4GALT2	4.72399e-10	0.18076	0.054	0.009	5.93569e-06
RAC2	4.77398e-10	0.298604	0.208	0.099	5.99851e-06
UBE2L3	4.91927e-10	0.340321	0.2	0.095	6.18106e-06
KLF6	4.92402e-10	-0.662748	0.756	0.757	6.18703e-06
TMBIM4	4.92549e-10	0.331562	0.288	0.157	6.18888e-06
TMED5	4.98904e-10	0.293735	0.158	0.066	6.26873e-06
AFG3L2	5.00889e-10	0.379086	0.269	0.146	6.29367e-06
ENSMMUG00000056043	5.13407e-10	0.349742	0.35	0.203	6.45096e-06
KDELR2	5.15214e-10	0.320626	0.112	0.039	6.47366e-06
ENSMMUG00000049736	5.29026e-10	0.217492	0.075	0.019	6.64721e-06
SNX2	5.48098e-10	0.394081	0.506	0.333	6.88685e-06
NDUFC2	5.53195e-10	0.334797	0.19	0.09	6.9509e-06
YJEFN3	5.57444e-10	0.252486	0.233	0.116	7.00428e-06
EMC6	5.69156e-10	0.34993	0.183	0.083	7.15144e-06
TMUB1	5.70023e-10	0.226691	0.212	0.101	7.16233e-06
RPL9	5.77068e-10	0.259961	0.915	0.807	7.25086e-06
HS3ST1	5.87114e-10	0.164071	0.052	0.008	7.37709e-06
WASF2	5.89474e-10	0.31089	0.565	0.38	7.40674e-06
MCCC1	5.90612e-10	0.243664	0.075	0.019	7.42104e-06
ZNF154	5.95233e-10	0.267438	0.05	0.008	7.47911e-06
RIC8A	5.9656e-10	0.294385	0.233	0.117	7.49578e-06
GM2A	6.12207e-10	0.44145	0.179	0.083	7.69239e-06
LRRC8C	6.14649e-10	0.279048	0.108	0.036	7.72307e-06
BRD9	6.27668e-10	0.302616	0.315	0.177	7.88665e-06
FHL1	6.34526e-10	0.222084	0.058	0.011	7.97282e-06
CEP20	6.81193e-10	0.310671	0.085	0.024	8.55919e-06
ADK	6.88478e-10	0.32862	0.215	0.106	8.65073e-06
LRRC56	6.89239e-10	0.207561	0.071	0.017	8.66029e-06
CEMIP2	6.92915e-10	-0.804498	0.025	0.115	8.70647e-06
MTIF2	7.0182e-10	0.37879	0.285	0.157	8.81837e-06
RPS24	7.61609e-10	0.298799	0.108	0.037	9.56962e-06
EGR3	7.61733e-10	-0.457504	0.004	0.077	9.57118e-06
CD19	7.81466e-10	0.338361	0.625	0.435	9.81912e-06
CCT3	8.15841e-10	0.328283	0.408	0.249	1.0251e-05
POU2F2	8.32792e-10	0.235234	0.183	0.083	1.0464e-05
TMEM167B	8.34859e-10	0.295361	0.167	0.073	1.049e-05
BFAR	8.3854e-10	0.278573	0.087	0.025	1.05363e-05
AACS	8.49188e-10	0.290768	0.113	0.039	1.067e-05
SKAP2	8.71036e-10	0.292724	0.302	0.166	1.09446e-05
TP53INP1	8.77986e-10	-0.807685	0.062	0.166	1.10319e-05
FAIM	8.82102e-10	0.296124	0.15	0.063	1.10836e-05
A4GALT	8.89872e-10	-0.441223	0	0.069	1.11812e-05
C6H5ORF63	9.04252e-10	0.214697	0.073	0.018	1.13619e-05
ENSMMUG00000011604	9.15781e-10	0.270872	0.14	0.056	1.15068e-05
CS	9.24217e-10	0.356774	0.273	0.15	1.16128e-05
FAM89B	9.26572e-10	0.260708	0.185	0.085	1.16424e-05
SLC15A3	9.33942e-10	0.29284	0.258	0.135	1.1735e-05
DEK	9.37072e-10	0.28384	0.152	0.063	1.17743e-05
NDUFB10	9.44058e-10	0.313872	0.2	0.096	1.18621e-05
UQCRB	9.59193e-10	0.326492	0.262	0.139	1.20523e-05
ZMYM5	9.77597e-10	0.253868	0.148	0.061	1.22835e-05
C11H12ORF45	9.92591e-10	0.305369	0.133	0.052	1.24719e-05
COPS7A	1.00164e-09	0.172941	0.056	0.01	1.25856e-05
CLIC4	1.00524e-09	0.385148	0.273	0.15	1.26308e-05
GNG5	1.00691e-09	0.277582	0.192	0.091	1.26518e-05
ZNF608	1.02645e-09	0.438613	0.169	0.076	1.28973e-05
CHST7	1.02937e-09	0.215557	0.081	0.022	1.2934e-05
CPSF6	1.03905e-09	0.361654	0.269	0.146	1.30556e-05
ENY2	1.04828e-09	0.25891	0.2	0.094	1.31717e-05
HNRNPF	1.07305e-09	0.298143	0.59	0.408	1.34828e-05
TRADD	1.07776e-09	0.30883	0.088	0.027	1.35421e-05
RPL19	1.08548e-09	0.271158	0.398	0.233	1.36391e-05
GRN	1.13013e-09	0.259129	0.158	0.068	1.42001e-05
ZNF581	1.18059e-09	0.304165	0.283	0.155	1.48341e-05
FOXP1	1.19237e-09	0.298975	0.433	0.261	1.49822e-05
TAS1R3	1.20221e-09	0.189891	0.065	0.015	1.51058e-05
RASGRP2	1.20914e-09	0.351963	0.446	0.283	1.51929e-05
EDEM1	1.22463e-09	0.292594	0.383	0.231	1.53874e-05
WSB1	1.22722e-09	0.241873	0.529	0.343	1.542e-05
EPRS1	1.23289e-09	0.344145	0.194	0.092	1.54912e-05
ENSMMUG00000000350	1.25809e-09	0.45366	0.177	0.081	1.58079e-05
WEE1	1.29711e-09	0.353427	0.185	0.087	1.62982e-05
ENSMMUG00000008632	1.30091e-09	0.353911	0.158	0.069	1.63459e-05
GPSM1	1.3089e-09	0.244188	0.15	0.062	1.64463e-05
ENSMMUG00000007732	1.33476e-09	0.284049	0.121	0.045	1.67712e-05
CCDC115	1.39633e-09	0.309368	0.077	0.021	1.75449e-05
ENSMMUG00000022428	1.39666e-09	0.364433	0.163	0.074	1.7549e-05
WBP1L	1.42066e-09	0.34095	0.235	0.12	1.78506e-05
TRAF1	1.45998e-09	0.157576	0.071	0.017	1.83446e-05
EMP3	1.46159e-09	-0.68547	0.473	0.544	1.83649e-05
AGFG2	1.49963e-09	0.199974	0.05	0.008	1.88429e-05
ARPC5L	1.5877e-09	0.2562	0.373	0.221	1.99494e-05
VPS37A	1.60403e-09	0.277822	0.119	0.044	2.01546e-05
COX16	1.6319e-09	0.251217	0.229	0.116	2.05049e-05
NFKBIE	1.64719e-09	-0.711527	0.154	0.274	2.06969e-05
RNF5	1.64904e-09	0.34576	0.117	0.043	2.07202e-05
HPS3	1.65187e-09	0.327796	0.173	0.078	2.07557e-05
NDUFB11	1.65352e-09	0.334985	0.171	0.079	2.07765e-05
EMD	1.69157e-09	0.318736	0.306	0.172	2.12545e-05
NUDT21	1.71012e-09	0.318274	0.263	0.143	2.14877e-05
ANTXR2	1.73573e-09	0.402328	0.325	0.192	2.18095e-05
MGME1	1.74104e-09	0.313566	0.09	0.028	2.18762e-05
MAGED2	1.7553e-09	0.172853	0.123	0.046	2.20553e-05
SNRNP48	1.77258e-09	0.296038	0.102	0.034	2.22725e-05
CNPPD1	1.80905e-09	0.285083	0.235	0.12	2.27307e-05
SUCLG2	1.82505e-09	0.335986	0.258	0.137	2.29318e-05
SAFB	1.84214e-09	0.281856	0.313	0.175	2.31465e-05
CYFIP2	1.8488e-09	0.302041	0.463	0.296	2.32302e-05
TBC1D25	1.87981e-09	0.355096	0.212	0.106	2.36198e-05
CKS2	1.88481e-09	0.370345	0.25	0.134	2.36827e-05
ANG	1.89526e-09	0.303546	0.077	0.021	2.3814e-05
TCF4	1.95104e-09	0.360405	0.31	0.176	2.45149e-05
UGP2	1.95471e-09	0.273369	0.125	0.048	2.4561e-05
POLR2C	1.95692e-09	0.321426	0.112	0.04	2.45887e-05
ERO1A	1.9834e-09	0.303952	0.315	0.179	2.49214e-05
SLC25A3	1.98899e-09	0.334358	0.783	0.599	2.49917e-05
ZNF451	2.01754e-09	0.271694	0.248	0.131	2.53504e-05
KPNB1	2.0242e-09	0.359822	0.419	0.27	2.54341e-05
JADE2	2.04126e-09	0.307122	0.369	0.223	2.56485e-05
SH3BP5	2.04302e-09	0.315871	0.679	0.493	2.56706e-05
SPECC1L	2.05726e-09	0.388014	0.34	0.202	2.58494e-05
ADCY4	2.05781e-09	0.191401	0.067	0.016	2.58563e-05
H1-2	2.06541e-09	0.432096	0.312	0.183	2.59519e-05
N4BP2	2.09455e-09	0.340361	0.198	0.095	2.6318e-05
ENSMMUG00000004539	2.14644e-09	0.242936	0.296	0.164	2.697e-05
PYGB	2.153e-09	0.338434	0.225	0.115	2.70525e-05
ENSMMUG00000058758	2.26332e-09	0.302598	0.133	0.053	2.84387e-05
IL7	2.28214e-09	0.256982	0.092	0.029	2.86751e-05
TBC1D5	2.30338e-09	0.307088	0.367	0.221	2.8942e-05
PLD2	2.38429e-09	0.227348	0.129	0.05	2.99587e-05
B3GALT4	2.39483e-09	0.357161	0.106	0.037	3.00911e-05
BCL7C	2.40548e-09	0.226449	0.175	0.079	3.02249e-05
ENSMMUG00000057110	2.49277e-09	-0.507517	0.017	0.098	3.13217e-05
KCTD7	2.49882e-09	0.156023	0.056	0.011	3.13977e-05
RER1	2.5036e-09	0.26957	0.192	0.093	3.14578e-05
PEA15	2.63646e-09	0.341731	0.24	0.128	3.31271e-05
NCBP2	2.68388e-09	0.262096	0.123	0.048	3.3723e-05
PRPSAP2	2.695e-09	0.307537	0.167	0.076	3.38626e-05
SRP68	2.71257e-09	0.331708	0.181	0.085	3.40835e-05
CAMK1D	2.73021e-09	0.447912	0.135	0.056	3.43051e-05
LBR	2.76466e-09	0.257638	0.469	0.295	3.47379e-05
GTF3C4	2.83115e-09	-0.740807	0.144	0.263	3.55734e-05
MPPE1	2.86363e-09	0.247363	0.121	0.046	3.59816e-05
ABCD4	2.88365e-09	0.302641	0.167	0.076	3.6233e-05
MAZ	2.92279e-09	0.251499	0.323	0.188	3.67249e-05
ICAM3	2.97927e-09	0.353197	0.279	0.154	3.74345e-05
SHOC2	3.00566e-09	0.305909	0.498	0.329	3.77661e-05
CIAO1	3.0074e-09	0.227897	0.175	0.08	3.7788e-05
BTF3	3.06051e-09	0.336438	0.256	0.142	3.84554e-05
SLC33A1	3.08877e-09	0.203908	0.085	0.025	3.88104e-05
KIF3A	3.1053e-09	0.171485	0.092	0.029	3.90181e-05
TOB2	3.30518e-09	0.313192	0.225	0.115	4.15296e-05
SMARCE1	3.40848e-09	0.319807	0.288	0.162	4.28275e-05
GNAI3	3.42127e-09	0.205284	0.283	0.153	4.29883e-05
PTPN12	3.43821e-09	0.303975	0.171	0.078	4.32012e-05
UBE2D3	3.50808e-09	0.299258	0.796	0.636	4.40791e-05
HADHA	3.52181e-09	0.348106	0.223	0.117	4.42515e-05
GPR132	3.57957e-09	-0.548801	0.04	0.133	4.49773e-05
UBE2W	3.61384e-09	0.233733	0.137	0.056	4.54079e-05
ACAA2	3.69899e-09	0.297528	0.16	0.072	4.64778e-05
ENSMMUG00000060545	3.73241e-09	0.252006	0.104	0.036	4.68977e-05
GATAD1	3.78332e-09	0.185027	0.073	0.019	4.75375e-05
NDUFB8	3.86159e-09	0.387388	0.185	0.09	4.85209e-05
SNRPD1	3.97248e-09	0.216574	0.231	0.119	4.99142e-05
FCRL5	4.03233e-09	0.209448	0.225	0.114	5.06663e-05
MTERF1	4.07653e-09	0.205955	0.083	0.025	5.12216e-05
REEP5	4.11245e-09	0.364141	0.313	0.183	5.16729e-05
PSMB7	4.15292e-09	0.257941	0.433	0.271	5.21814e-05
GCN1	4.26273e-09	-0.613829	0.69	0.665	5.35613e-05
IAH1	4.3481e-09	0.180819	0.1	0.034	5.46339e-05
COMMD4	4.36324e-09	0.242303	0.106	0.038	5.48241e-05
UBE2Q1	4.36976e-09	0.258303	0.331	0.194	5.4906e-05
DCTD	4.44627e-09	0.283296	0.115	0.043	5.58674e-05
PICALM	4.55137e-09	0.321537	0.452	0.289	5.7188e-05
VPS13B	4.56814e-09	0.192155	0.342	0.197	5.73987e-05
FADD	4.5704e-09	0.242054	0.079	0.023	5.74271e-05
DTD1	4.66845e-09	0.2295	0.092	0.03	5.86591e-05
DHRS7	4.72737e-09	0.163329	0.058	0.012	5.93995e-05
CIB1	4.7314e-09	0.216501	0.229	0.116	5.94501e-05
AIP	4.77429e-09	0.266519	0.365	0.22	5.9989e-05
LMO4	4.77928e-09	0.313173	0.146	0.063	6.00517e-05
CTR9	4.81304e-09	0.266641	0.188	0.091	6.04759e-05
FAM32A	4.88721e-09	0.288986	0.223	0.115	6.14078e-05
SEPHS1	4.88963e-09	0.26003	0.104	0.037	6.14382e-05
TMOD3	4.92868e-09	0.403073	0.235	0.125	6.19289e-05
RNASE4	4.96785e-09	0.259755	0.112	0.041	6.2421e-05
NHLRC2	5.10696e-09	0.265543	0.135	0.055	6.4169e-05
GSTM4	5.1192e-09	0.213673	0.127	0.05	6.43227e-05
TSR2	5.41142e-09	0.251259	0.144	0.061	6.79945e-05
STARD3NL	5.72181e-09	0.307273	0.069	0.018	7.18945e-05
PLD4	5.83487e-09	0.261571	0.179	0.085	7.33152e-05
ENSMMUG00000064120	5.91658e-09	-0.663466	0.3	0.405	7.43418e-05
TTLL1	5.9621e-09	0.170621	0.062	0.014	7.49138e-05
VAPA	5.98254e-09	0.308983	0.269	0.151	7.51706e-05
METTL3	6.08152e-09	0.243247	0.115	0.043	7.64143e-05
VPS28	6.11584e-09	0.26622	0.194	0.096	7.68456e-05
PRKDC	6.18461e-09	0.354782	0.4	0.25	7.77096e-05
TFE3	6.23147e-09	0.30061	0.202	0.101	7.82984e-05
UBAC1	6.29369e-09	0.19979	0.09	0.029	7.90802e-05
BRD3	6.32704e-09	0.278161	0.173	0.08	7.94993e-05
MITD1	6.47939e-09	0.30562	0.112	0.042	8.14135e-05
WASHC1	6.61582e-09	0.283605	0.115	0.044	8.31278e-05
ZC3H11A	6.672e-09	0.329315	0.481	0.32	8.38336e-05
PFDN2	6.9407e-09	0.242746	0.215	0.11	8.72099e-05
LMAN2	7.00663e-09	0.28482	0.229	0.121	8.80383e-05
STX8	7.07192e-09	0.282373	0.16	0.073	8.88586e-05
AP4B1	7.15517e-09	0.281057	0.129	0.052	8.99047e-05
MAMU-A	7.25188e-09	0.1807	0.985	0.97	9.11199e-05
SVBP	7.32809e-09	0.257966	0.187	0.089	9.20775e-05
ABCA2	7.37548e-09	0.330437	0.106	0.039	9.26729e-05
CHN2	7.39318e-09	0.283261	0.163	0.074	9.28953e-05
FAM177A1	7.39893e-09	0.206183	0.137	0.056	9.29676e-05
UQCRC1	7.41785e-09	0.253792	0.223	0.116	9.32053e-05
SLC25A36	7.63893e-09	0.317671	0.271	0.152	9.59832e-05
NDUFB7	7.81454e-09	0.243706	0.177	0.083	9.81897e-05
MS4A7	7.9865e-09	0.168277	0.054	0.011	0.00010035
POLL	8.1155e-09	0.266952	0.085	0.027	0.000101971
SCAND1	8.27396e-09	0.297819	0.206	0.105	0.000103962
MTFR1L	8.27655e-09	0.221055	0.106	0.038	0.000103995
ENSMMUG00000003412	8.28402e-09	0.236358	0.908	0.803	0.000104089
MOSPD3	8.29237e-09	0.235007	0.106	0.038	0.000104194
JMJD1C	8.29321e-09	-0.602875	0.523	0.597	0.000104204
DDX5	8.38186e-09	-0.303282	0.929	0.926	0.000105318
FOSL2	8.39389e-09	0.381939	0.187	0.091	0.000105469
YARS2	8.58852e-09	0.193223	0.112	0.041	0.000107915
TLR6	8.7067e-09	0.306602	0.087	0.028	0.0001094
CGAS	8.73556e-09	0.153392	0.054	0.011	0.000109762
NAA10	8.79902e-09	0.241497	0.213	0.11	0.00011056
PSMA1	8.84637e-09	0.283594	0.285	0.161	0.000111155
ACADVL	8.92536e-09	0.314468	0.188	0.093	0.000112147
C16H17ORF49	9.08879e-09	0.259734	0.312	0.179	0.000114201
AP2B1	9.19996e-09	0.282182	0.204	0.104	0.000115597
LENG8	9.29993e-09	0.206156	0.31	0.177	0.000116854
AMZ2	9.57069e-09	0.216569	0.208	0.105	0.000120256
STAU2	9.58088e-09	0.193081	0.179	0.084	0.000120384
FBXW4	9.59942e-09	0.224398	0.148	0.064	0.000120617
BID	9.60003e-09	0.289597	0.379	0.232	0.000120624
P4HA1	9.60447e-09	0.30993	0.19	0.094	0.00012068
UBE2E2	9.67158e-09	0.210511	0.096	0.033	0.000121523
UBA7	9.90159e-09	0.256285	0.171	0.08	0.000124413
GRAP	9.91857e-09	0.28735	0.335	0.201	0.000124627
PDRG1	1.00478e-08	0.164623	0.313	0.177	0.000126251
JDP2	1.01044e-08	0.17549	0.063	0.016	0.000126962
CCNDBP1	1.03734e-08	0.277014	0.2	0.1	0.000130342
MSL1	1.04756e-08	0.150519	0.258	0.139	0.000131626
SIAH1	1.05566e-08	0.258023	0.092	0.031	0.000132643
YIPF4	1.05809e-08	0.180244	0.067	0.017	0.000132949
PAIP2	1.0814e-08	0.301269	0.406	0.26	0.000135878
PTEN	1.08793e-08	0.304654	0.381	0.238	0.000136698
RP2	1.09308e-08	0.304477	0.121	0.049	0.000137345
NDUFA1	1.09441e-08	0.302192	0.156	0.071	0.000137513
GOLGA7	1.11148e-08	0.25094	0.096	0.034	0.000139657
PTPMT1	1.13622e-08	0.363564	0.183	0.089	0.000142765
ENSMMUG00000021246	1.14062e-08	0.344078	0.123	0.05	0.000143319
IGF2BP3	1.15099e-08	0.259328	0.11	0.041	0.000144622
PSMC5	1.15534e-08	0.314658	0.281	0.163	0.000145168
KLF8	1.15597e-08	0.299776	0.102	0.037	0.000145248
CR2	1.17713e-08	-0.460368	0.004	0.068	0.000147906
PLEKHJ1	1.20112e-08	0.247105	0.285	0.161	0.000150921
WAS	1.22622e-08	0.228809	0.285	0.161	0.000154075
UCHL1	1.237e-08	0.171709	0.056	0.012	0.000155429
WDR7	1.23897e-08	0.331304	0.158	0.072	0.000155676
MMP25	1.26223e-08	0.206514	0.062	0.015	0.000158599
MAX	1.28415e-08	0.281212	0.254	0.14	0.000161353
PLEK	1.2981e-08	0.297533	0.15	0.067	0.000163107
SEPHS2	1.30944e-08	0.330784	0.2	0.1	0.000164531
AP1S1	1.31495e-08	0.370755	0.127	0.054	0.000165223
SLC46A3	1.32339e-08	0.248299	0.11	0.041	0.000166284
CPNE1	1.32343e-08	0.311732	0.454	0.293	0.000166288
CANX	1.33411e-08	0.231568	0.296	0.169	0.000167631
NCF2	1.33544e-08	0.28809	0.119	0.048	0.000167798
NOP10	1.35252e-08	0.254776	0.098	0.035	0.000169945
SUPT3H	1.37614e-08	0.23201	0.1	0.036	0.000172912
GGCX	1.42256e-08	0.198861	0.06	0.014	0.000178745
DPM1	1.43168e-08	0.310505	0.173	0.083	0.000179891
MINDY2	1.43536e-08	0.196907	0.098	0.034	0.000180354
DDX17	1.44724e-08	0.286025	0.629	0.443	0.000181846
MRPL10	1.45829e-08	0.335383	0.16	0.074	0.000183234
NRDC	1.47029e-08	0.274602	0.3	0.175	0.000184742
EML4	1.4796e-08	-0.792043	0.146	0.252	0.000185912
NDUFB5	1.48239e-08	0.263499	0.117	0.047	0.000186263
DNPH1	1.50785e-08	0.159592	0.056	0.012	0.000189462
CD53	1.5424e-08	0.306001	0.708	0.539	0.000193803
CALCOCO2	1.54778e-08	0.264277	0.175	0.084	0.000194479
CCDC107	1.55183e-08	0.346792	0.138	0.06	0.000194987
NEDD9	1.55469e-08	0.32633	0.331	0.198	0.000195347
RWDD1	1.59467e-08	0.289765	0.181	0.088	0.00020037
NDEL1	1.62609e-08	0.285649	0.265	0.149	0.000204318
STK4	1.64518e-08	0.26715	0.49	0.325	0.000206717
RRAGA	1.64558e-08	0.295073	0.165	0.079	0.000206767
MED8	1.65794e-08	0.291284	0.242	0.134	0.00020832
ETS1	1.66594e-08	0.348531	0.777	0.656	0.000209326
SRI	1.69146e-08	0.287961	0.404	0.257	0.000212532
IBTK	1.70578e-08	0.314738	0.19	0.095	0.000214331
IK	1.70579e-08	0.317405	0.363	0.23	0.000214333
PLIN3	1.73404e-08	0.176779	0.063	0.016	0.000217883
SLC25A20	1.74906e-08	0.188006	0.063	0.016	0.000219769
TTC13	1.75906e-08	0.160096	0.154	0.069	0.000221026
EPS15	1.78098e-08	0.219429	0.29	0.166	0.00022378
IFNAR2	1.80283e-08	0.461798	0.225	0.122	0.000226525
EXOC6	1.82552e-08	0.237923	0.115	0.045	0.000229376
FBXL5	1.82698e-08	0.22811	0.15	0.067	0.00022956
MEA1	1.82918e-08	0.27188	0.165	0.078	0.000229836
ZBTB7B	1.8297e-08	0.258025	0.16	0.074	0.000229902
TRIM25	1.83423e-08	0.254429	0.244	0.133	0.000230471
DROSHA	1.83962e-08	0.19094	0.119	0.047	0.000231148
CDK2AP2	1.87468e-08	0.21635	0.069	0.019	0.000235554
ROS1	1.88447e-08	0.246335	0.077	0.023	0.000236784
TDRD7	1.89047e-08	0.303353	0.123	0.05	0.000237538
ATXN10	1.91443e-08	0.308153	0.194	0.099	0.000240548
ABCC5	1.94398e-08	0.22317	0.09	0.03	0.000244261
RPS14	1.94461e-08	0.188867	0.99	0.958	0.00024434
NUCKS1	1.95533e-08	0.245112	0.421	0.263	0.000245687
UTRN	1.98609e-08	-0.853739	0.185	0.296	0.000249552
CD80	1.99747e-08	0.220714	0.115	0.045	0.000250982
MRPL22	2.03958e-08	0.226343	0.127	0.052	0.000256274
VDAC1	2.07633e-08	0.214087	0.175	0.083	0.000260891
UPF2	2.18852e-08	0.329422	0.215	0.113	0.000274988
STK10	2.21733e-08	0.279466	0.387	0.241	0.000278607
CTSF	2.23821e-08	0.246501	0.065	0.017	0.000281232
PRKCB	2.24322e-08	0.268713	0.502	0.332	0.000281861
CUL1	2.24543e-08	0.219186	0.283	0.158	0.000282139
PSMB1	2.27746e-08	0.309577	0.373	0.236	0.000286163
ATG16L2	2.29795e-08	0.201526	0.081	0.025	0.000288738
TFDP1	2.32705e-08	0.296439	0.142	0.063	0.000292394
SSH2	2.34218e-08	-0.865903	0.144	0.247	0.000294295
C1H1ORF127	2.35313e-08	0.216279	0.065	0.017	0.000295671
HIST1H2AC	2.36882e-08	0.353201	0.148	0.067	0.000297642
ERH	2.38906e-08	0.230752	0.215	0.114	0.000300185
ACSF2	2.39473e-08	0.238241	0.117	0.047	0.000300898
TBCB	2.45e-08	0.254718	0.104	0.039	0.000307843
SEMA4D	2.47807e-08	0.2222	0.36	0.221	0.00031137
LUC7L3	2.53481e-08	0.281292	0.208	0.107	0.000318498
CTPS1	2.62547e-08	0.342063	0.187	0.094	0.00032989
TMEM42	2.71015e-08	0.189163	0.087	0.028	0.00034053
THRAP3	2.71217e-08	0.257664	0.338	0.207	0.000340785
CHFR	2.72534e-08	0.337581	0.213	0.114	0.000342439
WDFY1	2.73872e-08	0.327808	0.279	0.162	0.00034412
TTC31	2.74298e-08	0.249995	0.133	0.057	0.000344656
NADK	2.74542e-08	0.193349	0.229	0.121	0.000344962
YY1	2.75542e-08	0.363161	0.385	0.247	0.000346219
UBE3C	2.75937e-08	0.232899	0.219	0.115	0.000346715
SAP25	2.76103e-08	0.190024	0.1	0.036	0.000346924
TMX1	2.82993e-08	0.236568	0.185	0.092	0.000355581
TPM2	2.91508e-08	0.214528	0.125	0.052	0.00036628
STAT3	2.91512e-08	0.288443	0.338	0.203	0.000366284
DAPP1	2.92786e-08	0.280827	0.212	0.113	0.000367886
SDHA	2.94395e-08	0.312228	0.25	0.14	0.000369907
TXNDC17	2.96573e-08	0.216666	0.067	0.019	0.000372644
TMED9	3.04894e-08	0.265452	0.244	0.135	0.0003831
TEP1	3.10923e-08	0.231684	0.175	0.085	0.000390674
AGO4	3.11397e-08	0.209151	0.096	0.034	0.000391271
STARD7	3.20616e-08	0.291587	0.325	0.199	0.000402854
RBBP6	3.28395e-08	0.235782	0.338	0.203	0.000412628
SKIL	3.32988e-08	-0.685039	0.094	0.193	0.000418399
ZNF512	3.33249e-08	0.228974	0.108	0.041	0.000418728
TAF7	3.40633e-08	0.317954	0.4	0.254	0.000428005
XRCC5	3.42556e-08	0.284354	0.456	0.302	0.000430422
FBLN2	3.46472e-08	0.140984	0.05	0.01	0.000435343
CBLB	3.60424e-08	0.221183	0.333	0.199	0.000452872
CCT7	3.62347e-08	0.265137	0.208	0.109	0.000455289
TRPC4AP	3.6249e-08	0.275466	0.2	0.104	0.000455469
IMP3	3.77937e-08	0.171053	0.087	0.029	0.000474877
RTF1	3.85386e-08	0.289208	0.237	0.13	0.000484238
LSM14A	3.88748e-08	0.258589	0.412	0.273	0.000488462
SIT1	3.91221e-08	0.274282	0.129	0.056	0.000491569
CLTA	3.99447e-08	0.234776	0.315	0.186	0.000501905
CYRIB	4.13596e-08	0.24444	0.471	0.311	0.000519684
ILRUN	4.15568e-08	0.283256	0.337	0.208	0.000522161
KMT5A	4.194e-08	0.248716	0.217	0.117	0.000526976
TMC6	4.28838e-08	0.218736	0.321	0.192	0.000538835
GNPTAB	4.31151e-08	0.19799	0.208	0.107	0.000541741
CYBRD1	4.3356e-08	0.233339	0.067	0.019	0.000544768
COMMD7	4.35511e-08	0.194491	0.15	0.069	0.000547219
CCM2	4.35743e-08	0.20555	0.202	0.105	0.000547511
C4H6ORF89	4.36344e-08	0.282928	0.133	0.059	0.000548267
UBQLN2	4.47349e-08	0.152975	0.133	0.057	0.000562094
ENSMMUG00000056468	4.55022e-08	0.144207	0.054	0.012	0.000571736
STRN	4.63169e-08	0.210536	0.121	0.05	0.000581972
EIF3H	4.63514e-08	0.20763	0.658	0.465	0.000582405
NNT	4.75349e-08	0.259141	0.125	0.054	0.000597276
RGL1	4.88359e-08	0.207379	0.058	0.014	0.000613623
ZGPAT	4.9192e-08	0.280396	0.148	0.068	0.000618097
MPHOSPH9	4.92001e-08	0.252085	0.073	0.022	0.000618199
PTPRA	4.93581e-08	0.245949	0.298	0.175	0.000620184
NELFCD	4.95478e-08	0.252672	0.167	0.082	0.000622567
ATP5MC2	4.96871e-08	0.275356	0.219	0.118	0.000624318
TESPA1	5.14754e-08	0.19878	0.069	0.02	0.000646789
ENSMMUG00000049722	5.17674e-08	0.2294	0.121	0.051	0.000650458
CCNL1	5.36219e-08	-0.526528	0.654	0.653	0.00067376
DAXX	5.38062e-08	0.241197	0.206	0.108	0.000676075
PPP1R15A	5.43103e-08	-0.805499	0.431	0.496	0.000682409
BCCIP	5.43113e-08	0.191804	0.252	0.141	0.000682422
SLC35B2	5.46247e-08	0.234361	0.14	0.063	0.000686359
TMEM205	5.5439e-08	0.21226	0.115	0.047	0.000696591
ALG13	5.55031e-08	0.277126	0.135	0.06	0.000697396
PARP8	5.62574e-08	0.318795	0.212	0.113	0.000706874
PDCD2	5.63435e-08	0.195749	0.102	0.039	0.000707957
ATG5	5.69037e-08	0.269687	0.156	0.073	0.000714995
BAZ1A	5.70778e-08	0.239478	0.281	0.164	0.000717183
SLC35A5	5.718e-08	0.216306	0.117	0.048	0.000718466
IPMK	5.7553e-08	0.216549	0.15	0.069	0.000723153
FGD3	5.77129e-08	0.220348	0.302	0.178	0.000725162
ENSMMUG00000017890	5.81997e-08	0.280345	0.177	0.089	0.000731279
ENSMMUG00000016898	5.88571e-08	0.284023	0.162	0.078	0.000739539
DCAF11	5.89876e-08	0.308062	0.188	0.097	0.000741179
LDLRAD4	6.06236e-08	-0.496176	0.004	0.062	0.000761735
FCER2	6.14872e-08	-0.520725	0.038	0.12	0.000772587
LYPLA1	6.25821e-08	0.257736	0.098	0.037	0.000786345
GOLPH3	6.2886e-08	0.225596	0.4	0.252	0.000790162
SNX17	6.35795e-08	0.255117	0.131	0.058	0.000798876
GSTK1	6.36766e-08	0.173897	0.117	0.049	0.000800096
SERTAD2	6.46978e-08	0.381089	0.3	0.185	0.000812928
PPP1R8	6.48394e-08	0.315641	0.212	0.113	0.000814707
UNC45A	6.49038e-08	0.222996	0.144	0.066	0.000815516
ENSMMUG00000010236	6.50603e-08	0.261735	0.15	0.07	0.000817482
DNTTIP2	6.58182e-08	0.255517	0.423	0.276	0.000827006
SETBP1	6.59994e-08	0.336935	0.281	0.163	0.000829283
EHBP1	6.63243e-08	0.114805	0.129	0.054	0.000833365
GZF1	6.72929e-08	0.208787	0.26	0.146	0.000845536
ITGAE	6.83329e-08	0.196322	0.219	0.118	0.000858603
GMFB	6.90066e-08	0.270293	0.175	0.087	0.000867068
SNRPD3	6.93879e-08	0.289442	0.158	0.077	0.000871858
MARS1	7.04113e-08	0.253308	0.192	0.1	0.000884717
ENSMMUG00000062350	7.11735e-08	-0.375338	0.017	0.087	0.000894295
GNS	7.21894e-08	0.228046	0.125	0.053	0.000907059
CCNG1	7.26843e-08	0.237418	0.5	0.333	0.000913278
MSI2	7.33916e-08	0.218565	0.133	0.059	0.000922165
MGRN1	7.40348e-08	0.274727	0.129	0.056	0.000930247
VAV1	7.41185e-08	0.26511	0.231	0.128	0.000931299
PRAF2	7.45932e-08	0.22909	0.079	0.026	0.000937264
SRP9	7.4911e-08	0.282319	0.117	0.049	0.000941257
RAB27A	7.49355e-08	0.287137	0.104	0.041	0.000941565
ATP2A1	7.58803e-08	0.218447	0.098	0.037	0.000953436
CTDNEP1	7.60855e-08	0.23656	0.223	0.122	0.000956015
MAP2K2	7.68669e-08	0.22934	0.385	0.24	0.000965833
PIK3AP1	7.81129e-08	0.256157	0.41	0.269	0.000981488
UCHL5	7.94227e-08	0.225717	0.09	0.032	0.000997946
SYTL1	7.95618e-08	0.213592	0.092	0.034	0.000999694
SPCS1	7.9706e-08	0.238933	0.258	0.148	0.00100151
QRSL1	7.98477e-08	0.242532	0.1	0.038	0.00100329
ENSMMUG00000028064	7.99739e-08	0.246923	0.167	0.082	0.00100487
LAIR1	8.02705e-08	0.293262	0.092	0.034	0.0010086
ENSMMUG00000064587	8.09458e-08	0.203483	0.065	0.019	0.00101708
STRBP	8.16353e-08	0.273913	0.185	0.095	0.00102575
ENSMMUG00000058325	8.1802e-08	0.215823	0.608	0.429	0.00102784
FKBP15	8.37953e-08	0.266578	0.25	0.141	0.00105289
DOCK2	8.43895e-08	0.302392	0.554	0.394	0.00106035
BCL7A	8.52238e-08	0.243625	0.235	0.13	0.00107084
CMAH	8.63888e-08	0.229444	0.106	0.042	0.00108548
TENT5C	8.67216e-08	0.416504	0.606	0.464	0.00108966
RUFY1	8.85243e-08	0.220464	0.14	0.063	0.00111231
TAPBP	8.89476e-08	0.257382	0.625	0.432	0.00111763
LZIC	9.02594e-08	0.242195	0.181	0.093	0.00113411
RASGEF1B	9.03133e-08	-0.678708	0.394	0.474	0.00113479
HEATR6	9.23643e-08	0.244589	0.087	0.03	0.00116056
ENSMMUG00000055581	9.23887e-08	0.129366	0.054	0.013	0.00116086
MRPL57	9.28328e-08	0.253634	0.077	0.025	0.00116644
ANKIB1	9.54083e-08	0.350321	0.231	0.129	0.00119881
POLE4	9.58677e-08	0.195593	0.15	0.071	0.00120458
PECAM1	9.6483e-08	0.26039	0.219	0.118	0.00121231
MEF2D	9.71128e-08	0.212817	0.479	0.322	0.00122022
PCNP	9.73952e-08	0.248858	0.298	0.179	0.00122377
EXOC1	9.79862e-08	0.294921	0.129	0.057	0.0012312
ATE1	9.80006e-08	0.216849	0.117	0.049	0.00123138
COPS2	9.84183e-08	0.292351	0.177	0.09	0.00123663
SLC16A3	9.87807e-08	0.200901	0.144	0.067	0.00124118
MBD2	9.99171e-08	0.261353	0.254	0.144	0.00125546
ACLY	1.00231e-07	0.314571	0.252	0.146	0.00125941
TTC14	1.0162e-07	0.233066	0.165	0.08	0.00127685
CASS4	1.0198e-07	0.152205	0.058	0.015	0.00128138
PSMB4	1.02231e-07	0.238937	0.417	0.269	0.00128453
CSTF1	1.02655e-07	0.199321	0.123	0.053	0.00128986
ALDH18A1	1.03102e-07	0.219878	0.09	0.033	0.00129547
ENSMMUG00000041727	1.05049e-07	0.285599	0.092	0.034	0.00131994
ENSMMUG00000062573	1.0594e-07	0.198309	0.092	0.034	0.00133113
HADHB	1.07423e-07	0.258583	0.19	0.099	0.00134977
MKKS	1.11267e-07	0.196245	0.052	0.012	0.00139807
AKR7A2	1.11608e-07	0.238511	0.092	0.034	0.00140235
ELAVL1	1.12234e-07	0.279115	0.125	0.055	0.00141022
ARHGAP15	1.12409e-07	0.259104	0.396	0.258	0.00141242
RAP2A	1.12733e-07	0.251795	0.21	0.113	0.00141648
MRPS25	1.14099e-07	0.291266	0.188	0.099	0.00143365
IGSF8	1.15444e-07	0.251226	0.06	0.016	0.00145056
ANXA11	1.15501e-07	0.227073	0.242	0.137	0.00145127
NPTN	1.15717e-07	0.298355	0.167	0.083	0.00145398
MGST2	1.15827e-07	0.188866	0.06	0.016	0.00145537
SIKE1	1.15922e-07	0.245465	0.106	0.043	0.00145656
PSMB5	1.16617e-07	0.256568	0.102	0.04	0.00146529
FBXO34	1.16803e-07	0.343784	0.381	0.25	0.00146762
APOBEC3F	1.17096e-07	0.288314	0.187	0.098	0.00147131
ENSMMUG00000012019	1.1716e-07	0.148289	0.175	0.087	0.00147212
TP53RK	1.18013e-07	0.203737	0.088	0.032	0.00148283
PRKAG1	1.19516e-07	0.275017	0.142	0.066	0.00150172
SEC14L2	1.22023e-07	0.234616	0.133	0.06	0.00153322
P4HB	1.23145e-07	0.188478	0.329	0.2	0.00154731
ENSMMUG00000000478	1.23336e-07	0.291271	0.24	0.137	0.00154972
CAMLG	1.25579e-07	0.217673	0.181	0.092	0.00157791
TBCC	1.26519e-07	0.199771	0.163	0.08	0.00158971
CIITA	1.26994e-07	0.187931	0.344	0.21	0.00159567
ENSMMUG00000015563	1.27745e-07	0.244116	0.713	0.506	0.00160512
BICD2	1.28068e-07	0.20936	0.167	0.082	0.00160917
ENSMMUG00000015946	1.30697e-07	0.25323	0.231	0.13	0.0016422
MRFAP1	1.31119e-07	0.250556	0.254	0.145	0.00164751
CUTA	1.31396e-07	0.343433	0.313	0.195	0.00165099
UNC93B1	1.34007e-07	0.157244	0.187	0.095	0.0016838
HAGH	1.34808e-07	0.143965	0.088	0.032	0.00169386
NFATC2	1.3635e-07	0.226492	0.156	0.074	0.00171324
UBE2R2	1.37228e-07	0.293738	0.162	0.08	0.00172427
YTHDF3	1.38366e-07	0.282918	0.385	0.25	0.00173857
COMMD2	1.38459e-07	0.221126	0.146	0.069	0.00173974
VPS4B	1.39004e-07	0.303602	0.221	0.122	0.00174659
PTPN9	1.40948e-07	0.235679	0.148	0.07	0.00177101
MAP2K1	1.43527e-07	0.365151	0.112	0.047	0.00180342
CHMP5	1.43928e-07	0.222869	0.088	0.032	0.00180846
ACSS1	1.44747e-07	0.268707	0.142	0.067	0.00181875
PRDX3	1.47595e-07	0.274987	0.087	0.032	0.00185453
DDX3Y	1.47803e-07	-0.466129	0	0.051	0.00185714
ENSMMUG00000006965	1.50648e-07	0.219521	0.14	0.065	0.00189289
NDUFA12	1.51076e-07	0.267771	0.102	0.041	0.00189826
CALM3	1.52096e-07	0.306711	0.219	0.123	0.00191109
H1-3	1.52704e-07	0.276145	0.112	0.047	0.00191873
FEM1B	1.5523e-07	0.21751	0.202	0.108	0.00195047
RALY	1.58337e-07	0.200082	0.367	0.236	0.0019895
ENSMMUG00000056944	1.59679e-07	0.129271	0.06	0.016	0.00200637
OTUD6B	1.60087e-07	0.194276	0.077	0.025	0.00201149
GANC	1.60943e-07	0.138702	0.146	0.067	0.00202225
GNPAT	1.64697e-07	0.309105	0.125	0.055	0.00206941
PPP2R5B	1.64978e-07	0.240413	0.121	0.052	0.00207295
HERC4	1.67476e-07	0.255957	0.115	0.049	0.00210434
PGGT1B	1.6778e-07	0.195366	0.087	0.031	0.00210816
MANEA	1.68264e-07	0.154327	0.06	0.016	0.00211423
MED4	1.68995e-07	0.249528	0.169	0.085	0.00212342
CDK10	1.69161e-07	0.24578	0.069	0.021	0.00212551
MOCS2	1.70005e-07	0.13862	0.073	0.023	0.00213612
ENSMMUG00000052521	1.71993e-07	0.217118	0.083	0.029	0.00216109
RNASEH2B	1.73168e-07	0.283388	0.175	0.09	0.00217585
ZBTB24	1.73358e-07	0.222732	0.171	0.086	0.00217825
XPO1	1.75478e-07	0.308722	0.265	0.157	0.00220488
ETS2	1.76576e-07	-0.563684	0.042	0.121	0.00221868
SEC11A	1.80373e-07	0.258029	0.131	0.06	0.00226639
RYR1	1.82189e-07	0.185407	0.054	0.014	0.00228921
OGG1	1.85245e-07	0.144591	0.079	0.027	0.00232761
ING1	1.857e-07	0.171388	0.092	0.034	0.00233332
GHDC	1.86137e-07	0.149641	0.096	0.037	0.00233881
CSNK2B	1.86839e-07	0.229012	0.192	0.102	0.00234763
BANP	1.86878e-07	0.132616	0.123	0.053	0.00234813
CIAO2B	1.9426e-07	0.228979	0.137	0.063	0.00244088
SHKBP1	1.95993e-07	0.185941	0.129	0.058	0.00246265
INPP5D	2.04296e-07	0.253199	0.329	0.205	0.00256698
CEP89	2.04428e-07	0.156649	0.058	0.016	0.00256864
TPP1	2.04559e-07	0.267742	0.215	0.12	0.00257029
TOPBP1	2.0768e-07	0.185263	0.288	0.17	0.0026095
PRKAB1	2.09163e-07	0.222056	0.1	0.039	0.00262813
TRIM27	2.09749e-07	0.109529	0.137	0.061	0.00263549
CCDC69	2.10314e-07	0.32684	0.596	0.43	0.0026426
ENSMMUG00000012297	2.10381e-07	0.200013	0.162	0.08	0.00264344
DDX6	2.15043e-07	0.221054	0.523	0.366	0.00270201
SMIM15	2.16571e-07	0.273016	0.106	0.044	0.00272121
PXK	2.17106e-07	0.148723	0.283	0.166	0.00272794
BTG1	2.17144e-07	0.272572	0.869	0.75	0.00272842
CLPX	2.17917e-07	0.233592	0.125	0.056	0.00273813
LRRC4	2.21559e-07	0.237824	0.073	0.024	0.00278388
HPS6	2.24359e-07	0.24761	0.09	0.034	0.00281907
DARS1	2.2656e-07	0.206833	0.142	0.067	0.00284673
ENSMMUG00000050880	2.28118e-07	0.19669	0.09	0.034	0.00286631
NELFB	2.28279e-07	0.15449	0.148	0.071	0.00286833
DVL1	2.30153e-07	0.225409	0.142	0.066	0.00289187
ARPC2	2.31334e-07	0.201883	0.229	0.129	0.00290671
EEF2	2.34726e-07	-0.274117	0.946	0.914	0.00294933
KRR1	2.38847e-07	0.285066	0.215	0.122	0.00300111
NDUFS8	2.39273e-07	0.20794	0.119	0.052	0.00300646
UROD	2.39866e-07	0.182938	0.092	0.035	0.00301392
EPN1	2.45097e-07	0.210855	0.192	0.101	0.00307964
PDZD11	2.46326e-07	0.243868	0.083	0.03	0.00309508
SLC35D2	2.46455e-07	0.148039	0.083	0.029	0.00309671
RELB	2.50678e-07	-0.561521	0.077	0.165	0.00314977
MGLL	2.5145e-07	0.19609	0.056	0.015	0.00315947
ENSMMUG00000059017	2.53867e-07	0.290102	0.296	0.181	0.00318983
PSMG3	2.54003e-07	0.164147	0.079	0.027	0.00319155
TMEM230	2.63598e-07	0.193389	0.112	0.047	0.00331211
RNF220	2.64665e-07	0.23387	0.25	0.145	0.00332551
SDF4	2.65052e-07	0.230193	0.277	0.166	0.00333038
AATF	2.71815e-07	0.232701	0.142	0.068	0.00341535
PIK3CD	2.72061e-07	0.19164	0.354	0.223	0.00341844
IMPA2	2.78904e-07	0.240124	0.077	0.027	0.00350442
TAX1BP3	2.83304e-07	0.237558	0.1	0.04	0.00355972
RABL6	2.8702e-07	0.164261	0.315	0.192	0.00360641
SND1	2.90092e-07	0.310128	0.246	0.145	0.003645
AASDHPPT	2.92942e-07	0.165235	0.108	0.045	0.00368082
CFAP298	2.93068e-07	0.207304	0.083	0.03	0.0036824
PCCA	2.96113e-07	0.199947	0.127	0.057	0.00372066
ACSL5	3.00014e-07	0.281124	0.11	0.047	0.00376968
DHRS1	3.03037e-07	0.178032	0.088	0.033	0.00380767
TMEM154	3.07826e-07	0.257069	0.058	0.016	0.00386784
PPP5C	3.08715e-07	0.184759	0.171	0.087	0.003879
ENSMMUG00000055376	3.09522e-07	0.298547	0.235	0.137	0.00388914
ENSMMUG00000063628	3.11369e-07	0.173886	0.06	0.017	0.00391235
PTGES3	3.19293e-07	0.253712	0.269	0.162	0.00401192
ENSMMUG00000018686	3.19858e-07	0.346919	0.158	0.08	0.00401902
NOD1	3.19949e-07	0.308746	0.138	0.065	0.00402016
CSKMT	3.20037e-07	0.230334	0.156	0.077	0.00402126
PRPSAP1	3.22976e-07	0.282444	0.125	0.057	0.00405819
DPP7	3.24322e-07	0.132554	0.285	0.166	0.0040751
MFSD14B	3.26506e-07	0.195569	0.119	0.052	0.00410255
PSTPIP1	3.27279e-07	0.209137	0.237	0.133	0.00411225
COX5B	3.27857e-07	0.289586	0.188	0.102	0.00411952
LRPPRC	3.35604e-07	0.239431	0.317	0.195	0.00421687
ANKRD13A	3.35646e-07	0.221335	0.323	0.2	0.00421739
IFFO1	3.41925e-07	0.266684	0.156	0.077	0.00429629
QSOX2	3.45301e-07	-0.601487	0.117	0.21	0.0043387
ENSMMUG00000050829	3.46258e-07	-0.488301	0.612	0.614	0.00435073
RSRC2	3.48891e-07	0.179815	0.388	0.245	0.00438382
ITFG2	3.50495e-07	0.239937	0.213	0.118	0.00440397
ENSMMUG00000059804	3.55974e-07	0.224059	0.067	0.021	0.00447281
PFKFB3	3.56286e-07	0.210036	0.417	0.274	0.00447673
TNNI2	3.56445e-07	0.215493	0.092	0.036	0.00447873
CHP1	3.56521e-07	0.197332	0.227	0.128	0.00447968
CSF1	3.58236e-07	-0.754076	0.015	0.077	0.00450124
RWDD4	3.59423e-07	0.194416	0.092	0.036	0.00451615
NF2	3.59443e-07	0.301666	0.15	0.074	0.0045164
IQGAP2	3.67313e-07	0.140912	0.379	0.241	0.00461529
HNRNPC	3.69262e-07	0.269938	0.469	0.315	0.00463977
UBE2S	3.71936e-07	0.276157	0.392	0.26	0.00467338
RPS20	3.73021e-07	0.176213	0.563	0.384	0.00468701
TLN1	3.73269e-07	0.220816	0.767	0.594	0.00469012
BASP1	3.78403e-07	-0.514987	0.119	0.216	0.00475463
POLR3GL	3.80352e-07	0.297767	0.194	0.106	0.00477912
RNF113A	3.88153e-07	0.218982	0.188	0.101	0.00487715
CCT8	3.90453e-07	0.241437	0.352	0.223	0.00490604
ATP2A3	3.92944e-07	0.180153	0.542	0.381	0.00493735
PSMC4	3.97646e-07	0.221719	0.173	0.089	0.00499642
PPIB	4.02751e-07	0.162478	0.354	0.22	0.00506057
FBXO7	4.04645e-07	0.213428	0.288	0.176	0.00508436
USP48	4.07323e-07	0.149413	0.429	0.279	0.00511801
CDIPT	4.08483e-07	0.18379	0.217	0.121	0.00513259
RMDN1	4.23142e-07	0.214184	0.069	0.023	0.00531678
VMP1	4.25389e-07	0.204696	0.158	0.078	0.00534501
POLR3E	4.27831e-07	0.176386	0.133	0.061	0.0053757
FAM102B	4.3205e-07	0.259132	0.083	0.03	0.0054287
GPR155	4.41515e-07	-0.578848	0.027	0.094	0.00554763
MED29	4.52429e-07	0.249549	0.227	0.129	0.00568477
DENR	4.54172e-07	0.282293	0.187	0.1	0.00570668
ENSMMUG00000064692	4.59402e-07	-0.420204	0.035	0.107	0.00577239
ENSMMUG00000008097	4.61722e-07	0.148519	0.162	0.082	0.00580154
ZBTB43	4.6672e-07	0.246661	0.196	0.106	0.00586434
RPN2	4.66778e-07	0.188207	0.24	0.139	0.00586506
SIPA1L1	4.71993e-07	0.217627	0.144	0.07	0.0059306
SPTSSA	4.75209e-07	0.219193	0.123	0.056	0.005971
ABRACL	4.87329e-07	0.232277	0.129	0.06	0.00612328
DEDD2	4.88192e-07	0.198795	0.302	0.185	0.00613413
CREG1	4.88777e-07	0.150285	0.063	0.019	0.00614148
MAGOH	5.10806e-07	0.241747	0.26	0.155	0.00641828
NAA20	5.13938e-07	0.216737	0.11	0.047	0.00645763
RFX5	5.192e-07	0.208386	0.302	0.188	0.00652375
SNX3	5.30029e-07	0.310082	0.337	0.217	0.00665982
WTAP	5.34553e-07	0.207591	0.281	0.168	0.00671666
MEGF9	5.39167e-07	0.164789	0.075	0.026	0.00677463
PTP4A3	5.40345e-07	-0.478722	0.023	0.087	0.00678944
VDAC2	5.40402e-07	0.259979	0.388	0.254	0.00679015
ADIPOR2	5.43205e-07	0.161128	0.187	0.099	0.00682537
CD37	5.49721e-07	0.249293	0.723	0.551	0.00690724
SERP1	5.50135e-07	0.296875	0.279	0.174	0.00691245
COX17	5.53899e-07	0.193364	0.121	0.054	0.00695974
SDHAF4	5.5437e-07	0.245269	0.185	0.099	0.00696566
XKRX	5.58123e-07	0.185993	0.119	0.053	0.00701281
PSMB2	5.5831e-07	0.217616	0.152	0.076	0.00701517
SPTAN1	5.68915e-07	0.164444	0.46	0.309	0.00714842
VTA1	5.6915e-07	0.313628	0.117	0.053	0.00715137
PFDN4	5.71415e-07	0.192266	0.119	0.054	0.00717983
PPP1R35	5.808e-07	0.251685	0.098	0.04	0.00729775
POLR3A	5.83888e-07	0.167768	0.075	0.026	0.00733655
PCYT2	5.84163e-07	0.297492	0.123	0.057	0.00734001
NCOA4	5.94626e-07	0.242944	0.348	0.227	0.00747148
TRIM44	5.99034e-07	0.287536	0.237	0.139	0.00752687
RBM23	5.99526e-07	-0.605941	0.081	0.165	0.00753305
PEX1	6.13292e-07	0.14683	0.138	0.065	0.00770601
UBE2L6	6.20176e-07	0.219773	0.148	0.074	0.00779251
TMBIM6	6.21889e-07	0.189946	0.35	0.222	0.00781404
MAST3	6.25904e-07	0.130413	0.119	0.052	0.00786449
SMU1	6.318e-07	0.330169	0.252	0.151	0.00793857
UBA6	6.37151e-07	0.184555	0.113	0.05	0.0080058
STX16	6.39717e-07	0.213766	0.237	0.137	0.00803804
SPINT2	6.41327e-07	0.188958	0.169	0.088	0.00805828
TMEM11	6.4714e-07	0.212976	0.104	0.044	0.00813131
SCG5	6.47344e-07	0.218146	0.067	0.022	0.00813388
ORC2	6.48407e-07	0.209811	0.106	0.045	0.00814723
BORCS5	6.52526e-07	0.242143	0.183	0.098	0.00819898
SEM1	6.55154e-07	0.233017	0.187	0.101	0.00823201
ENSMMUG00000009018	6.62839e-07	-0.492983	0.046	0.12	0.00832857
SH2D3C	6.64207e-07	0.209397	0.062	0.019	0.00834576
NUDT5	6.64617e-07	0.160242	0.073	0.025	0.00835091
ENSMMUG00000052424	6.67124e-07	-0.116172	0.858	0.696	0.00838242
PTPA	6.69062e-07	0.17843	0.196	0.107	0.00840676
JARID2	6.92098e-07	-0.572426	0.063	0.144	0.00869621
ZNF16	7.00096e-07	0.2073	0.088	0.034	0.00879671
PGM2L1	7.00284e-07	0.226572	0.119	0.054	0.00879906
AMFR	7.06468e-07	0.206557	0.267	0.162	0.00887677
COMMD1	7.25026e-07	0.223441	0.075	0.027	0.00910995
TLK1	7.26574e-07	0.307622	0.252	0.151	0.0091294
ZMYND11	7.27695e-07	0.25005	0.292	0.181	0.00914349
LONP2	7.31685e-07	0.247379	0.163	0.085	0.00919362
CRYL1	7.33725e-07	0.129832	0.071	0.024	0.00921925
AIFM3	7.39028e-07	0.170189	0.235	0.135	0.00928589
ENSMMUG00000000258	7.41214e-07	0.178836	0.11	0.048	0.00931335
PAK2	7.41699e-07	0.261516	0.515	0.368	0.00931944
FBXO10	7.45301e-07	0.266148	0.108	0.047	0.0093647
PIP4K2A	7.4564e-07	0.157343	0.321	0.199	0.00936897
ENSMMUG00000052293	7.60245e-07	0.211309	0.525	0.363	0.00955248
ACP6	7.69541e-07	0.134783	0.094	0.038	0.00966929
NEK7	7.804e-07	0.199314	0.156	0.079	0.00980573
JOSD1	7.81972e-07	0.176584	0.346	0.221	0.00982548
ENSMMUG00000061049	7.9396e-07	0.136211	0.073	0.025	0.00997611
UBL3	7.96012e-07	0.231998	0.273	0.165	0.0100019
EZH1	7.96522e-07	0.28292	0.077	0.028	0.0100083
SOX5	8.00796e-07	0.258866	0.152	0.076	0.010062
LSM5	8.07267e-07	0.282525	0.108	0.047	0.0101433
SARAF	8.08179e-07	0.292429	0.848	0.76	0.0101548
ENSMMUG00000058755	8.12059e-07	0.212663	0.162	0.084	0.0102035
RPS6KA5	8.13345e-07	0.202307	0.16	0.082	0.0102197
TOR1AIP2	8.15484e-07	0.22613	0.088	0.035	0.0102466
CFAP97	8.16533e-07	0.266558	0.146	0.073	0.0102597
L3MBTL3	8.2004e-07	-0.528576	0.048	0.123	0.0103038
MTHFR	8.32512e-07	0.22095	0.104	0.044	0.0104605
FUBP1	8.34249e-07	0.22465	0.39	0.259	0.0104823
TARDBP	8.41529e-07	0.224901	0.302	0.188	0.0105738
NUFIP2	8.44107e-07	0.214475	0.406	0.272	0.0106062
NSMCE1	8.4489e-07	0.162687	0.088	0.034	0.010616
COX11	8.60089e-07	0.184113	0.069	0.023	0.010807
TMEM165	8.77973e-07	0.212606	0.09	0.036	0.0110317
AP3B1	8.8555e-07	0.292951	0.196	0.109	0.0111269
ARHGAP4	8.86243e-07	0.143039	0.504	0.34	0.0111356
ZMPSTE24	8.88585e-07	0.23786	0.079	0.029	0.0111651
PIGK	8.91934e-07	0.235126	0.079	0.029	0.0112072
TOMM22	8.98923e-07	0.193284	0.142	0.071	0.011295
LSM7	9.30766e-07	0.242742	0.102	0.043	0.0116951
S100A13	9.4628e-07	0.170671	0.065	0.021	0.01189
ENSMMUG00000014831	9.49612e-07	0.241281	0.071	0.025	0.0119319
FAM122B	9.52728e-07	0.102193	0.088	0.034	0.011971
AFF1	9.54233e-07	-0.570708	0.035	0.102	0.0119899
CLK2	9.62337e-07	0.261582	0.167	0.089	0.0120918
OLA1	9.64825e-07	0.229363	0.142	0.071	0.012123
NFKB2	9.72787e-07	-0.626935	0.096	0.182	0.0122231
ELP3	9.78843e-07	0.246346	0.065	0.021	0.0122992
ABTB1	9.7916e-07	0.176799	0.131	0.061	0.0123031
CD4	9.80223e-07	0.18721	0.063	0.02	0.0123165
CKAP4	9.82343e-07	0.147591	0.063	0.02	0.0123431
ENSMMUG00000065362	9.88731e-07	0.274651	0.183	0.1	0.0124234
CCNY	9.97244e-07	0.242565	0.235	0.138	0.0125304
RHOH	1.00132e-06	0.220324	0.242	0.143	0.0125816
PRXL2A	1.00958e-06	0.191145	0.15	0.074	0.0126854
TRAF7	1.02142e-06	0.157565	0.148	0.074	0.0128342
SMIM14	1.02234e-06	0.251044	0.294	0.186	0.0128457
SLC35C2	1.02495e-06	0.132102	0.194	0.107	0.0128785
ZBED1	1.02615e-06	0.303685	0.256	0.155	0.0128936
SEC22B	1.0445e-06	0.209334	0.163	0.085	0.0131241
HSPBAP1	1.0611e-06	0.211628	0.052	0.014	0.0133327
RNF167	1.08024e-06	0.218574	0.148	0.076	0.0135732
PAFAH1B2	1.08507e-06	0.255554	0.206	0.116	0.0136339
HOOK3	1.08803e-06	0.162108	0.306	0.19	0.0136711
ENSMMUG00000053320	1.09201e-06	0.320445	0.171	0.093	0.0137211
NSMCE4A	1.09456e-06	0.248201	0.181	0.099	0.0137532
GARS1	1.10454e-06	0.265867	0.233	0.136	0.0138785
ARHGEF1	1.10632e-06	0.126888	0.508	0.35	0.0139009
MTA2	1.11396e-06	0.241297	0.198	0.113	0.0139969
ALDH3A2	1.12389e-06	0.231191	0.096	0.04	0.0141217
CARD11	1.1309e-06	0.218008	0.329	0.211	0.0142097
PPP3CB	1.1374e-06	0.233988	0.177	0.095	0.0142914
PARP6	1.14022e-06	0.2338	0.362	0.236	0.0143268
UFM1	1.14468e-06	0.237299	0.16	0.083	0.0143829
VTI1A	1.14863e-06	0.221013	0.169	0.088	0.0144326
MRPS16	1.15001e-06	0.212687	0.167	0.089	0.0144498
LSM6	1.15219e-06	0.207564	0.16	0.083	0.0144773
RUVBL1	1.15252e-06	0.215517	0.113	0.051	0.0144814
FKBP1A	1.15364e-06	0.203703	0.133	0.064	0.0144955
BECN1	1.15654e-06	0.236348	0.215	0.124	0.0145319
SLC39A1	1.1589e-06	0.204139	0.096	0.04	0.0145615
PPOX	1.16055e-06	0.143616	0.077	0.028	0.0145823
MLLT10	1.17593e-06	0.110305	0.183	0.096	0.0147756
ARHGAP1	1.17981e-06	0.312214	0.133	0.065	0.0148243
SPCS2	1.1805e-06	0.151692	0.14	0.069	0.0148329
TCEA1	1.18234e-06	0.228714	0.265	0.164	0.0148561
TRANK1	1.18908e-06	0.263923	0.208	0.119	0.0149408
ELOB	1.20207e-06	0.230349	0.129	0.063	0.015104
RASSF5	1.20299e-06	0.136368	0.569	0.4	0.0151156
STUB1	1.22134e-06	0.216976	0.185	0.1	0.0153462
MORF4L2	1.22624e-06	0.2356	0.135	0.066	0.0154077
IFNAR1	1.2295e-06	0.214818	0.117	0.054	0.0154486
SH3GLB1	1.23852e-06	0.221324	0.158	0.082	0.0155619
DAAM1	1.24433e-06	0.262767	0.094	0.039	0.015635
HECTD3	1.24672e-06	0.135744	0.112	0.049	0.015665
UCKL1	1.28234e-06	0.194521	0.144	0.072	0.0161126
POLR2G	1.29232e-06	0.184573	0.083	0.032	0.016238
FLII	1.29817e-06	0.227156	0.352	0.232	0.0163115
SF3B2	1.301e-06	0.143327	0.44	0.289	0.0163471
ENSMMUG00000060815	1.31062e-06	0.176861	0.085	0.033	0.0164679
SYNE2	1.31166e-06	-0.874963	0.252	0.34	0.016481
DAD1	1.33012e-06	0.22873	0.171	0.092	0.0167129
TMEM63B	1.33273e-06	0.19041	0.096	0.04	0.0167458
SRGAP2	1.33839e-06	0.194243	0.183	0.099	0.0168169
UHRF2	1.34182e-06	0.174767	0.319	0.2	0.01686
PGD	1.36721e-06	0.194024	0.138	0.069	0.017179
GTF3C6	1.38027e-06	0.223449	0.15	0.078	0.017343
TAGLN2	1.39907e-06	0.232127	0.767	0.597	0.0175793
PSENEN	1.40081e-06	0.228966	0.113	0.052	0.0176012
NPEPL1	1.4016e-06	0.1849	0.104	0.045	0.0176111
DPY30	1.41135e-06	0.172105	0.081	0.031	0.0177336
TRIP4	1.41318e-06	0.156934	0.067	0.023	0.0177565
UBLCP1	1.4143e-06	0.126754	0.11	0.049	0.0177706
ACBD6	1.4228e-06	0.226252	0.1	0.043	0.0178774
UAP1	1.43015e-06	-0.500268	0.065	0.144	0.0179698
FANCD2	1.4304e-06	0.279315	0.133	0.065	0.017973
DPH1	1.44736e-06	0.199469	0.146	0.074	0.0181861
SHC1	1.46021e-06	0.189532	0.1	0.043	0.0183475
NSMF	1.49016e-06	0.1856	0.256	0.155	0.0187239
EDEM2	1.50504e-06	0.170806	0.077	0.028	0.0189108
WDR47	1.50735e-06	0.219453	0.142	0.071	0.0189398
ZNF33A	1.51823e-06	0.20484	0.083	0.032	0.0190766
ZFAND3	1.53527e-06	0.164981	0.192	0.107	0.0192907
PPP6R1	1.55848e-06	0.273201	0.563	0.405	0.0195823
BCAP31	1.56987e-06	0.214316	0.14	0.07	0.0197255
CTNNA1	1.57821e-06	0.214819	0.098	0.041	0.0198302
TIAL1	1.60197e-06	0.243795	0.21	0.12	0.0201288
TNS3	1.60357e-06	0.119138	0.081	0.03	0.0201489
ERCC6L2	1.62452e-06	0.189631	0.144	0.072	0.0204121
CD2BP2	1.62923e-06	0.237181	0.14	0.071	0.0204713
VPS18	1.65184e-06	0.211442	0.125	0.06	0.0207553
COX6B1	1.66872e-06	0.233884	0.113	0.052	0.0209675
IVD	1.67453e-06	0.184146	0.06	0.019	0.0210404
ENSMMUG00000055659	1.67654e-06	-0.574638	0.063	0.14	0.0210657
DENND4B	1.71096e-06	0.261855	0.248	0.15	0.0214982
EXOC2	1.72565e-06	0.14811	0.125	0.059	0.0216829
DOCK11	1.72817e-06	0.175479	0.583	0.416	0.0217145
STT3B	1.73454e-06	0.179749	0.363	0.238	0.0217945
ATP13A2	1.7556e-06	0.194958	0.094	0.039	0.0220591
ENSMMUG00000054003	1.76455e-06	0.184768	0.06	0.019	0.0221716
UNKL	1.77078e-06	0.232384	0.121	0.057	0.0222499
USP39	1.77909e-06	0.179555	0.121	0.057	0.0223543
GPX4	1.78049e-06	0.136677	0.338	0.216	0.0223718
ZYX	1.78642e-06	0.160471	0.208	0.118	0.0224464
SHARPIN	1.79092e-06	0.230715	0.135	0.067	0.0225029
RPS27L	1.80362e-06	0.200968	0.127	0.061	0.0226625
SKI	1.81632e-06	-0.471067	0.019	0.077	0.0228221
STOML2	1.83642e-06	0.231922	0.165	0.088	0.0230746
POLDIP3	1.84383e-06	0.244007	0.21	0.122	0.0231677
USP46	1.87142e-06	0.294999	0.073	0.027	0.0235144
PPP1R11	1.88781e-06	0.235569	0.077	0.029	0.0237203
AK3	1.93901e-06	0.123564	0.06	0.019	0.0243637
SELENOF	1.96773e-06	0.134969	0.125	0.059	0.0247245
PGS1	1.98097e-06	0.318893	0.119	0.057	0.0248909
MARCHF8	1.99092e-06	0.231116	0.204	0.117	0.0250159
WDFY4	1.99365e-06	0.205467	0.508	0.37	0.0250502
ENSMMUG00000051635	1.99858e-06	0.22105	0.238	0.142	0.0251122
OARD1	2.0064e-06	0.289888	0.11	0.05	0.0252105
ENSMMUG00000016278	2.05366e-06	0.160612	0.058	0.018	0.0258042
SYNGR2	2.05688e-06	0.154631	0.469	0.324	0.0258447
FAM210B	2.09773e-06	0.180739	0.123	0.058	0.026358
ENSMMUG00000006608	2.13488e-06	0.196287	0.529	0.372	0.0268248
PSIP1	2.1473e-06	0.253722	0.185	0.103	0.0269808
ARNT	2.15143e-06	0.166218	0.158	0.082	0.0270327
ESCO1	2.17098e-06	0.274136	0.262	0.162	0.0272784
BCLAF1	2.17332e-06	0.273448	0.554	0.41	0.0273077
LIMD1	2.18315e-06	0.208482	0.212	0.122	0.0274313
PAIP1	2.18943e-06	0.282114	0.146	0.076	0.0275102
ENSMMUG00000022619	2.19085e-06	0.171381	0.083	0.032	0.0275281
SLTM	2.26607e-06	0.104787	0.296	0.183	0.0284732
MTA3	2.26943e-06	0.200756	0.106	0.047	0.0285154
POMGNT1	2.28421e-06	0.190122	0.075	0.028	0.0287011
CASP9	2.2894e-06	0.230894	0.156	0.081	0.0287664
MAD2L2	2.3244e-06	0.186647	0.117	0.055	0.0292061
XPO6	2.33837e-06	0.212757	0.271	0.169	0.0293816
ENSMMUG00000022610	2.35197e-06	0.223782	0.1	0.043	0.0295525
BACH2	2.35253e-06	-0.394913	0.01	0.061	0.0295595
LSM8	2.35958e-06	0.220283	0.108	0.049	0.0296482
PLGRKT	2.36804e-06	0.146503	0.121	0.058	0.0297544
CCDC117	2.3712e-06	0.199357	0.087	0.035	0.0297941
ENSMMUG00000046665	2.38587e-06	0.226025	0.077	0.029	0.0299784
DPH6	2.40133e-06	0.263054	0.054	0.016	0.0301727
AP5M1	2.40666e-06	0.19852	0.108	0.049	0.0302397
ARL2BP	2.40825e-06	0.17823	0.175	0.095	0.0302597
TAF12	2.41597e-06	0.158893	0.058	0.018	0.0303567
ENSMMUG00000030923	2.44917e-06	0.168248	0.127	0.061	0.0307738
TERF2IP	2.45185e-06	0.145899	0.219	0.127	0.0308074
AGA	2.46852e-06	0.233339	0.1	0.044	0.031017
POLR2E	2.47896e-06	0.176152	0.212	0.123	0.0311481
AMT	2.49955e-06	0.225903	0.14	0.071	0.0314068
AEBP2	2.5012e-06	0.222884	0.258	0.157	0.0314276
STX18	2.52816e-06	0.17797	0.063	0.021	0.0317663
PNPLA8	2.5334e-06	0.2229	0.267	0.164	0.0318321
DPP3	2.53965e-06	0.134489	0.083	0.032	0.0319108
SREK1IP1	2.56892e-06	0.207318	0.102	0.045	0.0322785
COPE	2.61913e-06	0.0866181	0.308	0.192	0.0329094
ABT1	2.64505e-06	0.204622	0.129	0.063	0.033235
MGAT2	2.71464e-06	0.205301	0.21	0.123	0.0341094
H4C3	2.78713e-06	0.147549	0.054	0.016	0.0350202
ADIPOR1	2.8052e-06	0.198598	0.217	0.128	0.0352474
AIMP1	2.82661e-06	0.252464	0.202	0.118	0.0355163
PHB	2.84284e-06	0.201826	0.144	0.074	0.0357203
RNF10	2.84887e-06	0.230853	0.304	0.196	0.035796
ENSMMUG00000059725	2.89963e-06	0.146223	0.156	0.081	0.0364338
WWP1	2.90812e-06	0.229047	0.14	0.071	0.0365405
BLCAP	2.93124e-06	0.172993	0.081	0.032	0.036831
FAM234A	2.95848e-06	0.168485	0.094	0.04	0.0371733
ALDH7A1	3.01076e-06	0.0938766	0.054	0.016	0.0378302
B3GALNT2	3.01246e-06	0.171501	0.065	0.023	0.0378516
FAM3C	3.01811e-06	0.187973	0.417	0.283	0.0379225
MRPL48	3.04466e-06	0.18509	0.065	0.023	0.0382562
MPG	3.07937e-06	0.142139	0.05	0.014	0.0386923
RNF41	3.12629e-06	0.210351	0.129	0.063	0.0392819
SP100	3.18935e-06	0.200067	0.596	0.42	0.0400742
PSMA3	3.19562e-06	0.257557	0.104	0.047	0.040153
ZNF146	3.20961e-06	0.198541	0.094	0.04	0.0403287
DYNC1H1	3.26341e-06	0.177394	0.379	0.252	0.0410047
RABL3	3.2864e-06	0.274765	0.067	0.024	0.0412936
YIF1A	3.2864e-06	0.144037	0.067	0.024	0.0412936
ENSMMUG00000051745	3.31188e-06	-0.410712	0.046	0.115	0.0416137
NXF1	3.32762e-06	0.185353	0.333	0.218	0.0418115
PEPD	3.34678e-06	0.168383	0.077	0.03	0.0420523
DENND2A	3.36823e-06	0.125377	0.071	0.026	0.0423218
ENSMMUG00000058216	3.36833e-06	0.180483	0.154	0.081	0.0423231
KEAP1	3.4293e-06	0.206539	0.081	0.032	0.0430892
FARP2	3.4479e-06	0.209421	0.067	0.024	0.0433228
RNASEH1	3.56032e-06	0.219765	0.102	0.045	0.0447355
ZDHHC20	3.60024e-06	0.179431	0.269	0.168	0.0452371
DAP	3.616e-06	0.125032	0.133	0.066	0.0454351
TMEM256	3.66427e-06	0.142247	0.052	0.016	0.0460415
MTHFD2	3.67491e-06	0.272919	0.26	0.163	0.0461752
ATF6	3.70326e-06	0.240836	0.256	0.158	0.0465315
CNOT8	3.71282e-06	0.261065	0.19	0.109	0.0466516
DDX42	3.71534e-06	0.218207	0.227	0.137	0.0466832
POLK	3.72443e-06	0.223615	0.106	0.048	0.0467974
ZNF740	3.74129e-06	0.120346	0.075	0.028	0.0470093
MBD1	3.74516e-06	0.125282	0.254	0.154	0.0470579
ENSMMUG00000052220	3.78195e-06	0.17208	0.146	0.076	0.0475202
TPD52L2	3.80513e-06	0.185752	0.21	0.124	0.0478114
RBM47	3.80894e-06	0.127025	0.056	0.017	0.0478593
CORO1C	3.84907e-06	0.175269	0.144	0.074	0.0483635
NT5C	3.86001e-06	0.260506	0.258	0.161	0.048501
DCP2	3.86959e-06	0.217259	0.127	0.063	0.0486213
BEND5	3.87662e-06	0.188392	0.106	0.049	0.0487097
ATAD1	3.89436e-06	0.137722	0.098	0.043	0.0489326
GMPR2	3.90227e-06	0.197326	0.119	0.058	0.0490321
GLOD4	3.92091e-06	0.173745	0.129	0.063	0.0492662
GET4	3.93445e-06	0.210457	0.194	0.112	0.0494364
KBTBD4	3.96209e-06	0.156614	0.069	0.025	0.0497837
UFC1	3.98777e-06	0.198422	0.217	0.129	0.0501063
DAG1	4.03839e-06	0.159193	0.088	0.037	0.0507424
TBC1D22A	4.07844e-06	0.170996	0.106	0.048	0.0512457
OTUD5	4.11312e-06	0.148793	0.306	0.193	0.0516813
RAN	4.12708e-06	0.178452	0.45	0.311	0.0518568
MALT1	4.18112e-06	0.137927	0.169	0.092	0.0525357
NSFL1C	4.19739e-06	0.151936	0.125	0.061	0.0527402
INTS11	4.21567e-06	0.086989	0.125	0.06	0.0529699
GLO1	4.21825e-06	0.188646	0.113	0.054	0.0530024
UTP6	4.2231e-06	0.0924863	0.056	0.017	0.0530633
CHMP2B	4.22881e-06	0.199955	0.169	0.094	0.053135
CDC5L	4.25741e-06	0.204162	0.308	0.198	0.0534944
COQ10A	4.28895e-06	0.209768	0.071	0.027	0.0538907
NOL7	4.39145e-06	0.257291	0.198	0.115	0.0551785
AKIRIN1	4.45603e-06	0.0372073	0.321	0.2	0.0559901
ULK3	4.49526e-06	0.201776	0.129	0.064	0.0564829
TNFRSF10A	4.49979e-06	0.26336	0.154	0.083	0.0565399
KDM7A	4.53436e-06	-0.628601	0.094	0.17	0.0569742
H2AZ2	4.58088e-06	0.228513	0.469	0.333	0.0575588
GNL3L	4.58728e-06	0.219595	0.125	0.062	0.0576392
ZNF532	4.59907e-06	0.270788	0.112	0.053	0.0577873
EIF3K	4.60105e-06	0.190452	0.625	0.458	0.0578122
AP2A1	4.61535e-06	0.240456	0.09	0.039	0.0579918
ENSMMUG00000006904	4.65493e-06	0.132205	0.058	0.019	0.0584893
ENSMMUG00000059497	4.68412e-06	0.164229	0.125	0.061	0.058856
NICN1	4.71587e-06	0.22322	0.092	0.04	0.0592549
ABHD15	4.76938e-06	0.123867	0.088	0.037	0.0599273
ENSMMUG00000038088	4.77196e-06	0.123816	0.102	0.046	0.0599597
ENSMMUG00000055748	4.78089e-06	0.223556	0.075	0.029	0.0600719
CYC1	4.84599e-06	0.172099	0.277	0.173	0.0608899
ALKBH5	4.86653e-06	0.218558	0.242	0.149	0.061148
MBNL3	4.86758e-06	0.227036	0.256	0.159	0.0611612
NDUFS4	4.91566e-06	0.113661	0.073	0.028	0.0617653
CTNNBL1	4.97005e-06	0.207128	0.127	0.063	0.0624487
RAP1GDS1	4.98711e-06	0.231142	0.138	0.071	0.062663
SPG21	5.00472e-06	0.228594	0.202	0.118	0.0628843
ZNF622	5.0085e-06	0.164291	0.169	0.093	0.0629318
RPAP2	5.01287e-06	0.227901	0.104	0.048	0.0629867
[truncated: 4,126 more rows]
